# Supplementary material for: Sensitivity Analyses for Missing in Repeatedly Measured Outcome Data
Source: Stat Med. 2025 Oct 7;44(23-24):e70282. doi: 10.1002/sim.70282 (PMC12503996; doi:10.1002/sim.70282)
Supplement: Supplementary file 1 — Data S1. Supporting Information. [file SIM-44-0-s001.zip]

Archive with 5 entries (5 files):
- example.dat
- Imp_12_1.23ex.R
- Main_12_1.23ex.R
- Sensitivity_Analyses_for_Missing_Supp7.21.2025.pdf
- Smart_12_1.23.R
