# Supplementary material for: Sensitivity Analyses for Missing in Repeatedly Measured Outcome Data
Source: Stat Med. 2025 Oct 7;44(23-24):e70282. doi: 10.1002/sim.70282 (PMC12503996; doi:10.1002/sim.70282)
Supplement: Supplementary file 1 — Data S1. Supporting Information. [file SIM-44-0-s001.zip › example.dat]

"id" "ba" "time" "y" "a" "nr"
"1" 1 28 0 4835 "0" 1
"2" 1 28 1 NA "0" 1
"3" 1 28 2 8940 "0" 1
"4" 1 28 3 9259 "0" 1
"5" 1 28 4 NA "0" 1
"6" 1 28 5 8823 "0" 1
"7" 1 28 6 8778 "0" 1
"8" 1 28 7 8066 "0" 1
"9" 1 28 8 8317 "0" 1
"10" 1 28 9 NA "0" 1
"11" 1 28 10 9008 "0" 1
"12" 1 28 11 9103 "0" 1
"13" 1 28 12 NA "0" 1
"14" 1 28 13 7889 "0" 1
"15" 1 28 14 8278 "0" 1
"16" 1 28 15 8648 "0" 1
"17" 1 28 16 8855 "0" 1
"18" 1 28 17 8749 "0" 1
"19" 1 28 18 8525 "0" 1
"20" 1 28 19 8045 "0" 1
"21" 1 28 20 NA "0" 1
"22" 1 28 21 8634 "0" 1
"23" 1 28 22 7887 "0" 1
"24" 1 28 23 7530 "0" 1
"25" 1 28 24 7820 "0" 1
"26" 2 21 0 3327 "0" 1
"27" 2 21 1 7141 "0" 1
"28" 2 21 2 7680 "0" 1
"29" 2 21 3 7383 "0" 1
"30" 2 21 4 7418 "0" 1
"31" 2 21 5 7740 "0" 1
"32" 2 21 6 8062 "0" 1
"33" 2 21 7 NA "0" 1
"34" 2 21 8 8450 "0" 1
"35" 2 21 9 8010 "0" 1
"36" 2 21 10 8153 "0" 1
"37" 2 21 11 8299 "0" 1
"38" 2 21 12 8326 "0" 1
"39" 2 21 13 8900 "0" 1
"40" 2 21 14 9005 "0" 1
"41" 2 21 15 8735 "0" 1
"42" 2 21 16 8887 "0" 1
"43" 2 21 17 9530 "0" 1
"44" 2 21 18 10051 "0" 1
"45" 2 21 19 9509 "0" 1
"46" 2 21 20 8813 "0" 1
"47" 2 21 21 8844 "0" 1
"48" 2 21 22 9476 "0" 1
"49" 2 21 23 8796 "0" 1
"50" 2 21 24 8628 "0" 1
"51" 3 39 0 9028 "1" 0
"52" 3 39 1 13984 "1" 0
"53" 3 39 2 14364 "1" 0
"54" 3 39 3 14584 "1" 0
"55" 3 39 4 14466 "1" 0
"56" 3 39 5 15592 "1" 0
"57" 3 39 6 15738 "1" 0
"58" 3 39 7 15427 "1" 0
"59" 3 39 8 14886 "1" 0
"60" 3 39 9 15052 "1" 0
"61" 3 39 10 14861 "1" 0
"62" 3 39 11 14465 "1" 0
"63" 3 39 12 NA "1" 0
"64" 3 39 13 14368 "1" 0
"65" 3 39 14 NA "1" 0
"66" 3 39 15 13769 "1" 0
"67" 3 39 16 13835 "1" 0
"68" 3 39 17 14269 "1" 0
"69" 3 39 18 14071 "1" 0
"70" 3 39 19 13346 "1" 0
"71" 3 39 20 13326 "1" 0
"72" 3 39 21 13115 "1" 0
"73" 3 39 22 13190 "1" 0
"74" 3 39 23 NA "1" 0
"75" 3 39 24 11875 "1" 0
"76" 4 24 0 7501 "0" 0
"77" 4 24 1 11679 "0" 0
"78" 4 24 2 11345 "0" 0
"79" 4 24 3 11735 "0" 0
"80" 4 24 4 12040 "0" 0
"81" 4 24 5 11747 "0" 0
"82" 4 24 6 11712 "0" 0
"83" 4 24 7 NA "0" 0
"84" 4 24 8 11445 "0" 0
"85" 4 24 9 11378 "0" 0
"86" 4 24 10 11121 "0" 0
"87" 4 24 11 11317 "0" 0
"88" 4 24 12 10981 "0" 0
"89" 4 24 13 10847 "0" 0
"90" 4 24 14 NA "0" 0
"91" 4 24 15 10819 "0" 0
"92" 4 24 16 NA "0" 0
"93" 4 24 17 11187 "0" 0
"94" 4 24 18 NA "0" 0
"95" 4 24 19 10439 "0" 0
"96" 4 24 20 NA "0" 0
"97" 4 24 21 10030 "0" 0
"98" 4 24 22 NA "0" 0
"99" 4 24 23 10257 "0" 0
"100" 4 24 24 NA "0" 0
"101" 5 20 0 8031 "0" 0
"102" 5 20 1 12062 "0" 0
"103" 5 20 2 11914 "0" 0
"104" 5 20 3 NA "0" 0
"105" 5 20 4 11840 "0" 0
"106" 5 20 5 11556 "0" 0
"107" 5 20 6 NA "0" 0
"108" 5 20 7 10686 "0" 0
"109" 5 20 8 NA "0" 0
"110" 5 20 9 11079 "0" 0
"111" 5 20 10 11688 "0" 0
"112" 5 20 11 11534 "0" 0
"113" 5 20 12 11215 "0" 0
"114" 5 20 13 11427 "0" 0
"115" 5 20 14 11635 "0" 0
"116" 5 20 15 11005 "0" 0
"117" 5 20 16 NA "0" 0
"118" 5 20 17 11189 "0" 0
"119" 5 20 18 11365 "0" 0
"120" 5 20 19 11371 "0" 0
"121" 5 20 20 11854 "0" 0
"122" 5 20 21 12043 "0" 0
"123" 5 20 22 11842 "0" 0
"124" 5 20 23 12046 "0" 0
"125" 5 20 24 NA "0" 0
"126" 6 24 0 6229 "1" 0
"127" 6 24 1 11389 "1" 0
"128" 6 24 2 NA "1" 0
"129" 6 24 3 11332 "1" 0
"130" 6 24 4 11759 "1" 0
"131" 6 24 5 11393 "1" 0
"132" 6 24 6 10718 "1" 0
"133" 6 24 7 11069 "1" 0
"134" 6 24 8 11204 "1" 0
"135" 6 24 9 11698 "1" 0
"136" 6 24 10 12165 "1" 0
"137" 6 24 11 11809 "1" 0
"138" 6 24 12 NA "1" 0
"139" 6 24 13 11949 "1" 0
"140" 6 24 14 11642 "1" 0
"141" 6 24 15 NA "1" 0
"142" 6 24 16 11179 "1" 0
"143" 6 24 17 10475 "1" 0
"144" 6 24 18 10625 "1" 0
"145" 6 24 19 10475 "1" 0
"146" 6 24 20 NA "1" 0
"147" 6 24 21 9371 "1" 0
"148" 6 24 22 9868 "1" 0
"149" 6 24 23 NA "1" 0
"150" 6 24 24 10230 "1" 0
"151" 7 24 0 1820 "1" 1
"152" 7 24 1 6861 "1" 1
"153" 7 24 2 7480 "1" 1
"154" 7 24 3 8039 "1" 1
"155" 7 24 4 8474 "1" 1
"156" 7 24 5 8543 "1" 1
"157" 7 24 6 8087 "1" 1
"158" 7 24 7 8613 "1" 1
"159" 7 24 8 8442 "1" 1
"160" 7 24 9 9078 "1" 1
"161" 7 24 10 9898 "1" 1
"162" 7 24 11 9750 "1" 1
"163" 7 24 12 NA "1" 1
"164" 7 24 13 9538 "1" 1
"165" 7 24 14 9446 "1" 1
"166" 7 24 15 9389 "1" 1
"167" 7 24 16 8995 "1" 1
"168" 7 24 17 8998 "1" 1
"169" 7 24 18 8615 "1" 1
"170" 7 24 19 NA "1" 1
"171" 7 24 20 9455 "1" 1
"172" 7 24 21 9231 "1" 1
"173" 7 24 22 9320 "1" 1
"174" 7 24 23 9135 "1" 1
"175" 7 24 24 9513 "1" 1
"176" 8 35 0 3139 "0" 1
"177" 8 35 1 6936 "0" 1
"178" 8 35 2 7027 "0" 1
"179" 8 35 3 5850 "0" 1
"180" 8 35 4 5685 "0" 1
"181" 8 35 5 4883 "0" 1
"182" 8 35 6 4297 "0" 1
"183" 8 35 7 4991 "0" 1
"184" 8 35 8 5192 "0" 1
"185" 8 35 9 5408 "0" 1
"186" 8 35 10 5142 "0" 1
"187" 8 35 11 4895 "0" 1
"188" 8 35 12 4521 "0" 1
"189" 8 35 13 3889 "0" 1
"190" 8 35 14 NA "0" 1
"191" 8 35 15 4343 "0" 1
"192" 8 35 16 4167 "0" 1
"193" 8 35 17 4227 "0" 1
"194" 8 35 18 4701 "0" 1
"195" 8 35 19 NA "0" 1
"196" 8 35 20 5040 "0" 1
"197" 8 35 21 NA "0" 1
"198" 8 35 22 4912 "0" 1
"199" 8 35 23 4319 "0" 1
"200" 8 35 24 4702 "0" 1
"201" 9 27 0 5162 "0" 1
"202" 9 27 1 NA "0" 1
"203" 9 27 2 8350 "0" 1
"204" 9 27 3 8268 "0" 1
"205" 9 27 4 8805 "0" 1
"206" 9 27 5 NA "0" 1
"207" 9 27 6 9207 "0" 1
"208" 9 27 7 10188 "0" 1
"209" 9 27 8 9893 "0" 1
"210" 9 27 9 NA "0" 1
"211" 9 27 10 NA "0" 1
"212" 9 27 11 9368 "0" 1
"213" 9 27 12 8971 "0" 1
"214" 9 27 13 9324 "0" 1
"215" 9 27 14 9519 "0" 1
"216" 9 27 15 9253 "0" 1
"217" 9 27 16 9606 "0" 1
"218" 9 27 17 9534 "0" 1
"219" 9 27 18 10374 "0" 1
"220" 9 27 19 10813 "0" 1
"221" 9 27 20 NA "0" 1
"222" 9 27 21 10703 "0" 1
"223" 9 27 22 11715 "0" 1
"224" 9 27 23 12247 "0" 1
"225" 9 27 24 12054 "0" 1
"226" 10 24 0 1965 "1" 1
"227" 10 24 1 7312 "1" 1
"228" 10 24 2 7034 "1" 1
"229" 10 24 3 7081 "1" 1
"230" 10 24 4 7546 "1" 1
"231" 10 24 5 7529 "1" 1
"232" 10 24 6 8519 "1" 1
"233" 10 24 7 8811 "1" 1
"234" 10 24 8 NA "1" 1
"235" 10 24 9 7611 "1" 1
"236" 10 24 10 7401 "1" 1
"237" 10 24 11 7487 "1" 1
"238" 10 24 12 7447 "1" 1
"239" 10 24 13 7230 "1" 1
"240" 10 24 14 6790 "1" 1
"241" 10 24 15 7198 "1" 1
"242" 10 24 16 6737 "1" 1
"243" 10 24 17 7391 "1" 1
"244" 10 24 18 7388 "1" 1
"245" 10 24 19 NA "1" 1
"246" 10 24 20 7473 "1" 1
"247" 10 24 21 6140 "1" 1
"248" 10 24 22 6984 "1" 1
"249" 10 24 23 6621 "1" 1
"250" 10 24 24 6880 "1" 1
"251" 11 39 0 3979 "0" 1
"252" 11 39 1 8441 "0" 1
"253" 11 39 2 7755 "0" 1
"254" 11 39 3 7589 "0" 1
"255" 11 39 4 7494 "0" 1
"256" 11 39 5 7482 "0" 1
"257" 11 39 6 8213 "0" 1
"258" 11 39 7 7987 "0" 1
"259" 11 39 8 7904 "0" 1
"260" 11 39 9 7425 "0" 1
"261" 11 39 10 NA "0" 1
"262" 11 39 11 7602 "0" 1
"263" 11 39 12 7727 "0" 1
"264" 11 39 13 NA "0" 1
"265" 11 39 14 7803 "0" 1
"266" 11 39 15 7708 "0" 1
"267" 11 39 16 7761 "0" 1
"268" 11 39 17 8107 "0" 1
"269" 11 39 18 NA "0" 1
"270" 11 39 19 8042 "0" 1
"271" 11 39 20 7310 "0" 1
"272" 11 39 21 7412 "0" 1
"273" 11 39 22 7600 "0" 1
"274" 11 39 23 NA "0" 1
"275" 11 39 24 7388 "0" 1
"276" 12 27 0 1643 "0" 1
"277" 12 27 1 5624 "0" 1
"278" 12 27 2 5742 "0" 1
"279" 12 27 3 6476 "0" 1
"280" 12 27 4 6354 "0" 1
"281" 12 27 5 NA "0" 1
"282" 12 27 6 NA "0" 1
"283" 12 27 7 6417 "0" 1
"284" 12 27 8 6363 "0" 1
"285" 12 27 9 NA "0" 1
"286" 12 27 10 6619 "0" 1
"287" 12 27 11 NA "0" 1
"288" 12 27 12 6667 "0" 1
"289" 12 27 13 NA "0" 1
"290" 12 27 14 5741 "0" 1
"291" 12 27 15 6647 "0" 1
"292" 12 27 16 6706 "0" 1
"293" 12 27 17 6283 "0" 1
"294" 12 27 18 NA "0" 1
"295" 12 27 19 5831 "0" 1
"296" 12 27 20 5771 "0" 1
"297" 12 27 21 6224 "0" 1
"298" 12 27 22 6052 "0" 1
"299" 12 27 23 6539 "0" 1
"300" 12 27 24 7056 "0" 1
"301" 13 24 0 691 "0" 1
"302" 13 24 1 5001 "0" 1
"303" 13 24 2 5158 "0" 1
"304" 13 24 3 NA "0" 1
"305" 13 24 4 4418 "0" 1
"306" 13 24 5 NA "0" 1
"307" 13 24 6 NA "0" 1
"308" 13 24 7 4124 "0" 1
"309" 13 24 8 4794 "0" 1
"310" 13 24 9 4687 "0" 1
"311" 13 24 10 4887 "0" 1
"312" 13 24 11 4938 "0" 1
"313" 13 24 12 5250 "0" 1
"314" 13 24 13 5722 "0" 1
"315" 13 24 14 5340 "0" 1
"316" 13 24 15 NA "0" 1
"317" 13 24 16 6224 "0" 1
"318" 13 24 17 6408 "0" 1
"319" 13 24 18 5747 "0" 1
"320" 13 24 19 5173 "0" 1
"321" 13 24 20 5144 "0" 1
"322" 13 24 21 NA "0" 1
"323" 13 24 22 5866 "0" 1
"324" 13 24 23 6029 "0" 1
"325" 13 24 24 6100 "0" 1
"326" 14 34 0 5521 "1" 0
"327" 14 34 1 10959 "1" 0
"328" 14 34 2 10813 "1" 0
"329" 14 34 3 10242 "1" 0
"330" 14 34 4 10021 "1" 0
"331" 14 34 5 10324 "1" 0
"332" 14 34 6 10052 "1" 0
"333" 14 34 7 NA "1" 0
"334" 14 34 8 10386 "1" 0
"335" 14 34 9 10178 "1" 0
"336" 14 34 10 NA "1" 0
"337" 14 34 11 10315 "1" 0
"338" 14 34 12 10211 "1" 0
"339" 14 34 13 NA "1" 0
"340" 14 34 14 10924 "1" 0
"341" 14 34 15 10393 "1" 0
"342" 14 34 16 9559 "1" 0
"343" 14 34 17 9380 "1" 0
"344" 14 34 18 9165 "1" 0
"345" 14 34 19 9601 "1" 0
"346" 14 34 20 10160 "1" 0
"347" 14 34 21 10883 "1" 0
"348" 14 34 22 11065 "1" 0
"349" 14 34 23 NA "1" 0
"350" 14 34 24 10987 "1" 0
"351" 15 32 0 6226 "0" 1
"352" 15 32 1 10397 "0" 1
"353" 15 32 2 10461 "0" 1
"354" 15 32 3 NA "0" 1
"355" 15 32 4 NA "0" 1
"356" 15 32 5 9627 "0" 1
"357" 15 32 6 9741 "0" 1
"358" 15 32 7 9717 "0" 1
"359" 15 32 8 9352 "0" 1
"360" 15 32 9 9261 "0" 1
"361" 15 32 10 9466 "0" 1
"362" 15 32 11 9528 "0" 1
"363" 15 32 12 9560 "0" 1
"364" 15 32 13 NA "0" 1
"365" 15 32 14 9225 "0" 1
"366" 15 32 15 NA "0" 1
"367" 15 32 16 9568 "0" 1
"368" 15 32 17 NA "0" 1
"369" 15 32 18 9771 "0" 1
"370" 15 32 19 10168 "0" 1
"371" 15 32 20 NA "0" 1
"372" 15 32 21 9739 "0" 1
"373" 15 32 22 9887 "0" 1
"374" 15 32 23 10715 "0" 1
"375" 15 32 24 NA "0" 1
"376" 16 21 0 4656 "0" 1
"377" 16 21 1 9678 "0" 1
"378" 16 21 2 9521 "0" 1
"379" 16 21 3 NA "0" 1
"380" 16 21 4 8937 "0" 1
"381" 16 21 5 8940 "0" 1
"382" 16 21 6 9744 "0" 1
"383" 16 21 7 10014 "0" 1
"384" 16 21 8 9448 "0" 1
"385" 16 21 9 9614 "0" 1
"386" 16 21 10 10015 "0" 1
"387" 16 21 11 10251 "0" 1
"388" 16 21 12 10422 "0" 1
"389" 16 21 13 NA "0" 1
"390" 16 21 14 9898 "0" 1
"391" 16 21 15 NA "0" 1
"392" 16 21 16 9487 "0" 1
"393" 16 21 17 9365 "0" 1
"394" 16 21 18 8976 "0" 1
"395" 16 21 19 NA "0" 1
"396" 16 21 20 9527 "0" 1
"397" 16 21 21 NA "0" 1
"398" 16 21 22 8977 "0" 1
"399" 16 21 23 9505 "0" 1
"400" 16 21 24 10039 "0" 1
"401" 17 21 0 8288 "0" 0
"402" 17 21 1 12268 "0" 0
"403" 17 21 2 12393 "0" 0
"404" 17 21 3 13285 "0" 0
"405" 17 21 4 NA "0" 0
"406" 17 21 5 12707 "0" 0
"407" 17 21 6 12778 "0" 0
"408" 17 21 7 12464 "0" 0
"409" 17 21 8 12879 "0" 0
"410" 17 21 9 13107 "0" 0
"411" 17 21 10 NA "0" 0
"412" 17 21 11 13621 "0" 0
"413" 17 21 12 13657 "0" 0
"414" 17 21 13 13194 "0" 0
"415" 17 21 14 12485 "0" 0
"416" 17 21 15 12140 "0" 0
"417" 17 21 16 12743 "0" 0
"418" 17 21 17 12687 "0" 0
"419" 17 21 18 12485 "0" 0
"420" 17 21 19 NA "0" 0
"421" 17 21 20 NA "0" 0
"422" 17 21 21 12614 "0" 0
"423" 17 21 22 12622 "0" 0
"424" 17 21 23 12205 "0" 0
"425" 17 21 24 NA "0" 0
"426" 18 26 0 6100 "1" 0
"427" 18 26 1 11397 "1" 0
"428" 18 26 2 10835 "1" 0
"429" 18 26 3 10069 "1" 0
"430" 18 26 4 9571 "1" 0
"431" 18 26 5 NA "1" 0
"432" 18 26 6 10873 "1" 0
"433" 18 26 7 10668 "1" 0
"434" 18 26 8 NA "1" 0
"435" 18 26 9 10851 "1" 0
"436" 18 26 10 10739 "1" 0
"437" 18 26 11 10710 "1" 0
"438" 18 26 12 11320 "1" 0
"439" 18 26 13 11198 "1" 0
"440" 18 26 14 11460 "1" 0
"441" 18 26 15 10909 "1" 0
"442" 18 26 16 10793 "1" 0
"443" 18 26 17 10886 "1" 0
"444" 18 26 18 NA "1" 0
"445" 18 26 19 11337 "1" 0
"446" 18 26 20 10740 "1" 0
"447" 18 26 21 11142 "1" 0
"448" 18 26 22 11337 "1" 0
"449" 18 26 23 11518 "1" 0
"450" 18 26 24 11896 "1" 0
"451" 19 30 0 5125 "0" 1
"452" 19 30 1 9357 "0" 1
"453" 19 30 2 8863 "0" 1
"454" 19 30 3 9187 "0" 1
"455" 19 30 4 NA "0" 1
"456" 19 30 5 NA "0" 1
"457" 19 30 6 8987 "0" 1
"458" 19 30 7 8669 "0" 1
"459" 19 30 8 NA "0" 1
"460" 19 30 9 8884 "0" 1
"461" 19 30 10 8699 "0" 1
"462" 19 30 11 7570 "0" 1
"463" 19 30 12 7459 "0" 1
"464" 19 30 13 NA "0" 1
"465" 19 30 14 NA "0" 1
"466" 19 30 15 8152 "0" 1
"467" 19 30 16 8218 "0" 1
"468" 19 30 17 7876 "0" 1
"469" 19 30 18 7390 "0" 1
"470" 19 30 19 7076 "0" 1
"471" 19 30 20 7527 "0" 1
"472" 19 30 21 7377 "0" 1
"473" 19 30 22 7744 "0" 1
"474" 19 30 23 7494 "0" 1
"475" 19 30 24 NA "0" 1
"476" 20 26 0 4168 "0" 1
"477" 20 26 1 8203 "0" 1
"478" 20 26 2 8588 "0" 1
"479" 20 26 3 8279 "0" 1
"480" 20 26 4 8209 "0" 1
"481" 20 26 5 NA "0" 1
"482" 20 26 6 8016 "0" 1
"483" 20 26 7 7740 "0" 1
"484" 20 26 8 NA "0" 1
"485" 20 26 9 7133 "0" 1
"486" 20 26 10 6807 "0" 1
"487" 20 26 11 6388 "0" 1
"488" 20 26 12 6334 "0" 1
"489" 20 26 13 6748 "0" 1
"490" 20 26 14 6357 "0" 1
"491" 20 26 15 6242 "0" 1
"492" 20 26 16 5959 "0" 1
"493" 20 26 17 6170 "0" 1
"494" 20 26 18 NA "0" 1
"495" 20 26 19 6222 "0" 1
"496" 20 26 20 6060 "0" 1
"497" 20 26 21 5872 "0" 1
"498" 20 26 22 NA "0" 1
"499" 20 26 23 5598 "0" 1
"500" 20 26 24 6009 "0" 1
"501" 21 39 0 7897 "0" 0
"502" 21 39 1 12431 "0" 0
"503" 21 39 2 12339 "0" 0
"504" 21 39 3 11847 "0" 0
"505" 21 39 4 11527 "0" 0
"506" 21 39 5 NA "0" 0
"507" 21 39 6 11212 "0" 0
"508" 21 39 7 11244 "0" 0
"509" 21 39 8 NA "0" 0
"510" 21 39 9 NA "0" 0
"511" 21 39 10 12034 "0" 0
"512" 21 39 11 11752 "0" 0
"513" 21 39 12 11633 "0" 0
"514" 21 39 13 NA "0" 0
"515" 21 39 14 11894 "0" 0
"516" 21 39 15 11819 "0" 0
"517" 21 39 16 11277 "0" 0
"518" 21 39 17 11995 "0" 0
"519" 21 39 18 11954 "0" 0
"520" 21 39 19 11444 "0" 0
"521" 21 39 20 11542 "0" 0
"522" 21 39 21 11315 "0" 0
"523" 21 39 22 10710 "0" 0
"524" 21 39 23 11250 "0" 0
"525" 21 39 24 10976 "0" 0
"526" 22 38 0 2487 "1" 1
"527" 22 38 1 7596 "1" 1
"528" 22 38 2 8171 "1" 1
"529" 22 38 3 8425 "1" 1
"530" 22 38 4 9010 "1" 1
"531" 22 38 5 NA "1" 1
"532" 22 38 6 9399 "1" 1
"533" 22 38 7 9563 "1" 1
"534" 22 38 8 NA "1" 1
"535" 22 38 9 9823 "1" 1
"536" 22 38 10 9694 "1" 1
"537" 22 38 11 9345 "1" 1
"538" 22 38 12 9432 "1" 1
"539" 22 38 13 8849 "1" 1
"540" 22 38 14 NA "1" 1
"541" 22 38 15 8705 "1" 1
"542" 22 38 16 8248 "1" 1
"543" 22 38 17 8452 "1" 1
"544" 22 38 18 8035 "1" 1
"545" 22 38 19 7969 "1" 1
"546" 22 38 20 7820 "1" 1
"547" 22 38 21 7772 "1" 1
"548" 22 38 22 7962 "1" 1
"549" 22 38 23 8236 "1" 1
"550" 22 38 24 8728 "1" 1
"551" 23 34 0 3731 "0" 1
"552" 23 34 1 7837 "0" 1
"553" 23 34 2 8210 "0" 1
"554" 23 34 3 NA "0" 1
"555" 23 34 4 NA "0" 1
"556" 23 34 5 7750 "0" 1
"557" 23 34 6 8223 "0" 1
"558" 23 34 7 NA "0" 1
"559" 23 34 8 8907 "0" 1
"560" 23 34 9 NA "0" 1
"561" 23 34 10 8929 "0" 1
"562" 23 34 11 8818 "0" 1
"563" 23 34 12 8938 "0" 1
"564" 23 34 13 8756 "0" 1
"565" 23 34 14 9111 "0" 1
"566" 23 34 15 8754 "0" 1
"567" 23 34 16 8579 "0" 1
"568" 23 34 17 8189 "0" 1
"569" 23 34 18 8352 "0" 1
"570" 23 34 19 7335 "0" 1
"571" 23 34 20 6794 "0" 1
"572" 23 34 21 7116 "0" 1
"573" 23 34 22 7406 "0" 1
"574" 23 34 23 7389 "0" 1
"575" 23 34 24 7516 "0" 1
"576" 24 22 0 5526 "1" 0
"577" 24 22 1 10720 "1" 0
"578" 24 22 2 10606 "1" 0
"579" 24 22 3 11070 "1" 0
"580" 24 22 4 10378 "1" 0
"581" 24 22 5 10934 "1" 0
"582" 24 22 6 NA "1" 0
"583" 24 22 7 NA "1" 0
"584" 24 22 8 11253 "1" 0
"585" 24 22 9 11173 "1" 0
"586" 24 22 10 11317 "1" 0
"587" 24 22 11 11504 "1" 0
"588" 24 22 12 11666 "1" 0
"589" 24 22 13 10754 "1" 0
"590" 24 22 14 10715 "1" 0
"591" 24 22 15 10678 "1" 0
"592" 24 22 16 NA "1" 0
"593" 24 22 17 10491 "1" 0
"594" 24 22 18 10724 "1" 0
"595" 24 22 19 NA "1" 0
"596" 24 22 20 NA "1" 0
"597" 24 22 21 10539 "1" 0
"598" 24 22 22 10451 "1" 0
"599" 24 22 23 9984 "1" 0
"600" 24 22 24 NA "1" 0
"601" 25 22 0 4762 "0" 1
"602" 25 22 1 8908 "0" 1
"603" 25 22 2 9045 "0" 1
"604" 25 22 3 NA "0" 1
"605" 25 22 4 9046 "0" 1
"606" 25 22 5 9390 "0" 1
"607" 25 22 6 NA "0" 1
"608" 25 22 7 9461 "0" 1
"609" 25 22 8 8993 "0" 1
"610" 25 22 9 9101 "0" 1
"611" 25 22 10 NA "0" 1
"612" 25 22 11 9077 "0" 1
"613" 25 22 12 9936 "0" 1
"614" 25 22 13 9983 "0" 1
"615" 25 22 14 NA "0" 1
"616" 25 22 15 9540 "0" 1
"617" 25 22 16 NA "0" 1
"618" 25 22 17 NA "0" 1
"619" 25 22 18 10324 "0" 1
"620" 25 22 19 9942 "0" 1
"621" 25 22 20 NA "0" 1
"622" 25 22 21 9937 "0" 1
"623" 25 22 22 NA "0" 1
"624" 25 22 23 10120 "0" 1
"625" 25 22 24 NA "0" 1
"626" 26 38 0 3394 "1" 0
"627" 26 38 1 NA "1" 0
"628" 26 38 2 NA "1" 0
"629" 26 38 3 8926 "1" 0
"630" 26 38 4 9145 "1" 0
"631" 26 38 5 9621 "1" 0
"632" 26 38 6 10012 "1" 0
"633" 26 38 7 9896 "1" 0
"634" 26 38 8 9767 "1" 0
"635" 26 38 9 10130 "1" 0
"636" 26 38 10 NA "1" 0
"637" 26 38 11 10732 "1" 0
"638" 26 38 12 10788 "1" 0
"639" 26 38 13 10879 "1" 0
"640" 26 38 14 10167 "1" 0
"641" 26 38 15 10685 "1" 0
"642" 26 38 16 10427 "1" 0
"643" 26 38 17 10736 "1" 0
"644" 26 38 18 NA "1" 0
"645" 26 38 19 10177 "1" 0
"646" 26 38 20 NA "1" 0
"647" 26 38 21 NA "1" 0
"648" 26 38 22 10351 "1" 0
"649" 26 38 23 NA "1" 0
"650" 26 38 24 NA "1" 0
"651" 27 24 0 6124 "0" 0
"652" 27 24 1 9768 "0" 0
"653" 27 24 2 9997 "0" 0
"654" 27 24 3 10286 "0" 0
"655" 27 24 4 10338 "0" 0
"656" 27 24 5 NA "0" 0
"657" 27 24 6 10421 "0" 0
"658" 27 24 7 NA "0" 0
"659" 27 24 8 10690 "0" 0
"660" 27 24 9 NA "0" 0
"661" 27 24 10 11379 "0" 0
"662" 27 24 11 11875 "0" 0
"663" 27 24 12 12022 "0" 0
"664" 27 24 13 12117 "0" 0
"665" 27 24 14 12533 "0" 0
"666" 27 24 15 12766 "0" 0
"667" 27 24 16 12546 "0" 0
"668" 27 24 17 NA "0" 0
"669" 27 24 18 13006 "0" 0
"670" 27 24 19 NA "0" 0
"671" 27 24 20 13452 "0" 0
"672" 27 24 21 14595 "0" 0
"673" 27 24 22 14416 "0" 0
"674" 27 24 23 14075 "0" 0
"675" 27 24 24 14418 "0" 0
"676" 28 39 0 5679 "0" 0
"677" 28 39 1 10355 "0" 0
"678" 28 39 2 10895 "0" 0
"679" 28 39 3 10006 "0" 0
"680" 28 39 4 9890 "0" 0
"681" 28 39 5 9904 "0" 0
"682" 28 39 6 10152 "0" 0
"683" 28 39 7 9947 "0" 0
"684" 28 39 8 10340 "0" 0
"685" 28 39 9 10435 "0" 0
"686" 28 39 10 10387 "0" 0
"687" 28 39 11 10008 "0" 0
"688" 28 39 12 9888 "0" 0
"689" 28 39 13 10215 "0" 0
"690" 28 39 14 10135 "0" 0
"691" 28 39 15 9920 "0" 0
"692" 28 39 16 8947 "0" 0
"693" 28 39 17 NA "0" 0
"694" 28 39 18 7766 "0" 0
"695" 28 39 19 7023 "0" 0
"696" 28 39 20 7367 "0" 0
"697" 28 39 21 7717 "0" 0
"698" 28 39 22 8301 "0" 0
"699" 28 39 23 NA "0" 0
"700" 28 39 24 9537 "0" 0
"701" 29 30 0 4358 "0" 1
"702" 29 30 1 8355 "0" 1
"703" 29 30 2 8312 "0" 1
"704" 29 30 3 8020 "0" 1
"705" 29 30 4 NA "0" 1
"706" 29 30 5 7610 "0" 1
"707" 29 30 6 7504 "0" 1
"708" 29 30 7 6576 "0" 1
"709" 29 30 8 6756 "0" 1
"710" 29 30 9 5753 "0" 1
"711" 29 30 10 NA "0" 1
"712" 29 30 11 5496 "0" 1
"713" 29 30 12 5563 "0" 1
"714" 29 30 13 5962 "0" 1
"715" 29 30 14 NA "0" 1
"716" 29 30 15 5866 "0" 1
"717" 29 30 16 NA "0" 1
"718" 29 30 17 5759 "0" 1
"719" 29 30 18 5744 "0" 1
"720" 29 30 19 5846 "0" 1
"721" 29 30 20 5142 "0" 1
"722" 29 30 21 4774 "0" 1
"723" 29 30 22 5077 "0" 1
"724" 29 30 23 4913 "0" 1
"725" 29 30 24 5268 "0" 1
"726" 30 39 0 3300 "0" 1
"727" 30 39 1 7013 "0" 1
"728" 30 39 2 7314 "0" 1
"729" 30 39 3 7184 "0" 1
"730" 30 39 4 NA "0" 1
"731" 30 39 5 8132 "0" 1
"732" 30 39 6 7641 "0" 1
"733" 30 39 7 8226 "0" 1
"734" 30 39 8 NA "0" 1
"735" 30 39 9 NA "0" 1
"736" 30 39 10 8361 "0" 1
"737" 30 39 11 NA "0" 1
"738" 30 39 12 7740 "0" 1
"739" 30 39 13 NA "0" 1
"740" 30 39 14 NA "0" 1
"741" 30 39 15 NA "0" 1
"742" 30 39 16 7851 "0" 1
"743" 30 39 17 7310 "0" 1
"744" 30 39 18 7551 "0" 1
"745" 30 39 19 7720 "0" 1
"746" 30 39 20 7633 "0" 1
"747" 30 39 21 NA "0" 1
"748" 30 39 22 8785 "0" 1
"749" 30 39 23 9081 "0" 1
"750" 30 39 24 8263 "0" 1
"751" 31 34 0 3318 "1" 1
"752" 31 34 1 8698 "1" 1
"753" 31 34 2 8743 "1" 1
"754" 31 34 3 8379 "1" 1
"755" 31 34 4 NA "1" 1
"756" 31 34 5 9561 "1" 1
"757" 31 34 6 NA "1" 1
"758" 31 34 7 8938 "1" 1
"759" 31 34 8 9309 "1" 1
"760" 31 34 9 NA "1" 1
"761" 31 34 10 9162 "1" 1
"762" 31 34 11 9168 "1" 1
"763" 31 34 12 9087 "1" 1
"764" 31 34 13 10011 "1" 1
"765" 31 34 14 10151 "1" 1
"766" 31 34 15 9928 "1" 1
"767" 31 34 16 NA "1" 1
"768" 31 34 17 9936 "1" 1
"769" 31 34 18 9578 "1" 1
"770" 31 34 19 9572 "1" 1
"771" 31 34 20 9858 "1" 1
"772" 31 34 21 9695 "1" 1
"773" 31 34 22 9188 "1" 1
"774" 31 34 23 9604 "1" 1
"775" 31 34 24 8821 "1" 1
"776" 32 36 0 4069 "0" 1
"777" 32 36 1 NA "0" 1
"778" 32 36 2 NA "0" 1
"779" 32 36 3 7513 "0" 1
"780" 32 36 4 NA "0" 1
"781" 32 36 5 7705 "0" 1
"782" 32 36 6 7646 "0" 1
"783" 32 36 7 7748 "0" 1
"784" 32 36 8 7311 "0" 1
"785" 32 36 9 7228 "0" 1
"786" 32 36 10 7105 "0" 1
"787" 32 36 11 6587 "0" 1
"788" 32 36 12 NA "0" 1
"789" 32 36 13 5545 "0" 1
"790" 32 36 14 5340 "0" 1
"791" 32 36 15 NA "0" 1
"792" 32 36 16 5371 "0" 1
"793" 32 36 17 5158 "0" 1
"794" 32 36 18 NA "0" 1
"795" 32 36 19 5366 "0" 1
"796" 32 36 20 NA "0" 1
"797" 32 36 21 5695 "0" 1
"798" 32 36 22 5468 "0" 1
"799" 32 36 23 5576 "0" 1
"800" 32 36 24 6201 "0" 1
"801" 33 24 0 4627 "1" 0
"802" 33 24 1 9367 "1" 0
"803" 33 24 2 10271 "1" 0
"804" 33 24 3 10024 "1" 0
"805" 33 24 4 9805 "1" 0
"806" 33 24 5 9684 "1" 0
"807" 33 24 6 9641 "1" 0
"808" 33 24 7 9652 "1" 0
"809" 33 24 8 NA "1" 0
"810" 33 24 9 10481 "1" 0
"811" 33 24 10 NA "1" 0
"812" 33 24 11 11894 "1" 0
"813" 33 24 12 12086 "1" 0
"814" 33 24 13 NA "1" 0
"815" 33 24 14 12383 "1" 0
"816" 33 24 15 12345 "1" 0
"817" 33 24 16 13056 "1" 0
"818" 33 24 17 13080 "1" 0
"819" 33 24 18 13438 "1" 0
"820" 33 24 19 13478 "1" 0
"821" 33 24 20 13573 "1" 0
"822" 33 24 21 13519 "1" 0
"823" 33 24 22 13338 "1" 0
"824" 33 24 23 NA "1" 0
"825" 33 24 24 12846 "1" 0
"826" 34 32 0 6134 "1" 0
"827" 34 32 1 11430 "1" 0
"828" 34 32 2 11138 "1" 0
"829" 34 32 3 11785 "1" 0
"830" 34 32 4 NA "1" 0
"831" 34 32 5 11621 "1" 0
"832" 34 32 6 11253 "1" 0
"833" 34 32 7 11145 "1" 0
"834" 34 32 8 NA "1" 0
"835" 34 32 9 10961 "1" 0
"836" 34 32 10 NA "1" 0
"837" 34 32 11 NA "1" 0
"838" 34 32 12 11046 "1" 0
"839" 34 32 13 10476 "1" 0
"840" 34 32 14 10683 "1" 0
"841" 34 32 15 NA "1" 0
"842" 34 32 16 10219 "1" 0
"843" 34 32 17 9627 "1" 0
"844" 34 32 18 8796 "1" 0
"845" 34 32 19 9090 "1" 0
"846" 34 32 20 9331 "1" 0
"847" 34 32 21 9493 "1" 0
"848" 34 32 22 9115 "1" 0
"849" 34 32 23 9201 "1" 0
"850" 34 32 24 9466 "1" 0
"851" 35 22 0 4430 "0" 1
"852" 35 22 1 8248 "0" 1
"853" 35 22 2 8395 "0" 1
"854" 35 22 3 8764 "0" 1
"855" 35 22 4 8617 "0" 1
"856" 35 22 5 8036 "0" 1
"857" 35 22 6 NA "0" 1
"858" 35 22 7 8321 "0" 1
"859" 35 22 8 8012 "0" 1
"860" 35 22 9 8036 "0" 1
"861" 35 22 10 7953 "0" 1
"862" 35 22 11 7897 "0" 1
"863" 35 22 12 7748 "0" 1
"864" 35 22 13 7832 "0" 1
"865" 35 22 14 7205 "0" 1
"866" 35 22 15 6928 "0" 1
"867" 35 22 16 7222 "0" 1
"868" 35 22 17 7496 "0" 1
"869" 35 22 18 NA "0" 1
"870" 35 22 19 7930 "0" 1
"871" 35 22 20 8377 "0" 1
"872" 35 22 21 8374 "0" 1
"873" 35 22 22 8453 "0" 1
"874" 35 22 23 8348 "0" 1
"875" 35 22 24 7690 "0" 1
"876" 36 30 0 3075 "1" 1
"877" 36 30 1 7760 "1" 1
"878" 36 30 2 7904 "1" 1
"879" 36 30 3 7552 "1" 1
"880" 36 30 4 7460 "1" 1
"881" 36 30 5 NA "1" 1
"882" 36 30 6 7365 "1" 1
"883" 36 30 7 NA "1" 1
"884" 36 30 8 7818 "1" 1
"885" 36 30 9 7683 "1" 1
"886" 36 30 10 7820 "1" 1
"887" 36 30 11 7872 "1" 1
"888" 36 30 12 7750 "1" 1
"889" 36 30 13 7169 "1" 1
"890" 36 30 14 6459 "1" 1
"891" 36 30 15 5419 "1" 1
"892" 36 30 16 5857 "1" 1
"893" 36 30 17 6190 "1" 1
"894" 36 30 18 6360 "1" 1
"895" 36 30 19 6609 "1" 1
"896" 36 30 20 7086 "1" 1
"897" 36 30 21 7609 "1" 1
"898" 36 30 22 NA "1" 1
"899" 36 30 23 8079 "1" 1
"900" 36 30 24 7286 "1" 1
"901" 37 22 0 4086 "0" 1
"902" 37 22 1 NA "0" 1
"903" 37 22 2 8768 "0" 1
"904" 37 22 3 NA "0" 1
"905" 37 22 4 8527 "0" 1
"906" 37 22 5 8805 "0" 1
"907" 37 22 6 NA "0" 1
"908" 37 22 7 8946 "0" 1
"909" 37 22 8 8986 "0" 1
"910" 37 22 9 9178 "0" 1
"911" 37 22 10 9189 "0" 1
"912" 37 22 11 9859 "0" 1
"913" 37 22 12 9754 "0" 1
"914" 37 22 13 9688 "0" 1
"915" 37 22 14 9907 "0" 1
"916" 37 22 15 9521 "0" 1
"917" 37 22 16 NA "0" 1
"918" 37 22 17 8747 "0" 1
"919" 37 22 18 8247 "0" 1
"920" 37 22 19 9060 "0" 1
"921" 37 22 20 9490 "0" 1
"922" 37 22 21 NA "0" 1
"923" 37 22 22 10091 "0" 1
"924" 37 22 23 9664 "0" 1
"925" 37 22 24 9563 "0" 1
"926" 38 25 0 5553 "1" 1
"927" 38 25 1 10372 "1" 1
"928" 38 25 2 10292 "1" 1
"929" 38 25 3 10596 "1" 1
"930" 38 25 4 10228 "1" 1
"931" 38 25 5 9987 "1" 1
"932" 38 25 6 10178 "1" 1
"933" 38 25 7 NA "1" 1
"934" 38 25 8 9593 "1" 1
"935" 38 25 9 9892 "1" 1
"936" 38 25 10 9382 "1" 1
"937" 38 25 11 9877 "1" 1
"938" 38 25 12 9542 "1" 1
"939" 38 25 13 9638 "1" 1
"940" 38 25 14 9932 "1" 1
"941" 38 25 15 10616 "1" 1
"942" 38 25 16 NA "1" 1
"943" 38 25 17 10133 "1" 1
"944" 38 25 18 10073 "1" 1
"945" 38 25 19 10290 "1" 1
"946" 38 25 20 10165 "1" 1
"947" 38 25 21 10119 "1" 1
"948" 38 25 22 9940 "1" 1
"949" 38 25 23 9932 "1" 1
"950" 38 25 24 10154 "1" 1
"951" 39 30 0 4282 "1" 1
"952" 39 30 1 8556 "1" 1
"953" 39 30 2 8763 "1" 1
"954" 39 30 3 8805 "1" 1
"955" 39 30 4 8833 "1" 1
"956" 39 30 5 8675 "1" 1
"957" 39 30 6 8681 "1" 1
"958" 39 30 7 8314 "1" 1
"959" 39 30 8 8300 "1" 1
"960" 39 30 9 8316 "1" 1
"961" 39 30 10 8696 "1" 1
"962" 39 30 11 8813 "1" 1
"963" 39 30 12 8847 "1" 1
"964" 39 30 13 9237 "1" 1
"965" 39 30 14 NA "1" 1
"966" 39 30 15 9083 "1" 1
"967" 39 30 16 8350 "1" 1
"968" 39 30 17 NA "1" 1
"969" 39 30 18 9071 "1" 1
"970" 39 30 19 9329 "1" 1
"971" 39 30 20 9823 "1" 1
"972" 39 30 21 9775 "1" 1
"973" 39 30 22 10239 "1" 1
"974" 39 30 23 NA "1" 1
"975" 39 30 24 NA "1" 1
"976" 40 24 0 3910 "1" 0
"977" 40 24 1 9384 "1" 0
"978" 40 24 2 9321 "1" 0
"979" 40 24 3 10153 "1" 0
"980" 40 24 4 NA "1" 0
"981" 40 24 5 10158 "1" 0
"982" 40 24 6 11079 "1" 0
"983" 40 24 7 10994 "1" 0
"984" 40 24 8 10959 "1" 0
"985" 40 24 9 10857 "1" 0
"986" 40 24 10 11134 "1" 0
"987" 40 24 11 11435 "1" 0
"988" 40 24 12 11187 "1" 0
"989" 40 24 13 11644 "1" 0
"990" 40 24 14 NA "1" 0
"991" 40 24 15 11715 "1" 0
"992" 40 24 16 11255 "1" 0
"993" 40 24 17 11419 "1" 0
"994" 40 24 18 NA "1" 0
"995" 40 24 19 12255 "1" 0
"996" 40 24 20 11930 "1" 0
"997" 40 24 21 11771 "1" 0
"998" 40 24 22 11643 "1" 0
"999" 40 24 23 11338 "1" 0
"1000" 40 24 24 NA "1" 0
"1001" 41 21 0 2973 "1" 1
"1002" 41 21 1 8212 "1" 1
"1003" 41 21 2 8122 "1" 1
"1004" 41 21 3 8650 "1" 1
"1005" 41 21 4 8465 "1" 1
"1006" 41 21 5 8620 "1" 1
"1007" 41 21 6 8969 "1" 1
"1008" 41 21 7 NA "1" 1
"1009" 41 21 8 9013 "1" 1
"1010" 41 21 9 8934 "1" 1
"1011" 41 21 10 9509 "1" 1
"1012" 41 21 11 10001 "1" 1
"1013" 41 21 12 NA "1" 1
"1014" 41 21 13 10130 "1" 1
"1015" 41 21 14 9982 "1" 1
"1016" 41 21 15 9993 "1" 1
"1017" 41 21 16 10206 "1" 1
"1018" 41 21 17 10061 "1" 1
"1019" 41 21 18 10553 "1" 1
"1020" 41 21 19 10304 "1" 1
"1021" 41 21 20 10323 "1" 1
"1022" 41 21 21 NA "1" 1
"1023" 41 21 22 11283 "1" 1
"1024" 41 21 23 11043 "1" 1
"1025" 41 21 24 NA "1" 1
"1026" 42 34 0 7608 "1" 0
"1027" 42 34 1 11935 "1" 0
"1028" 42 34 2 12378 "1" 0
"1029" 42 34 3 12121 "1" 0
"1030" 42 34 4 NA "1" 0
"1031" 42 34 5 12119 "1" 0
"1032" 42 34 6 12228 "1" 0
"1033" 42 34 7 12092 "1" 0
"1034" 42 34 8 11991 "1" 0
"1035" 42 34 9 12304 "1" 0
"1036" 42 34 10 NA "1" 0
"1037" 42 34 11 11858 "1" 0
"1038" 42 34 12 11330 "1" 0
"1039" 42 34 13 10998 "1" 0
"1040" 42 34 14 NA "1" 0
"1041" 42 34 15 11005 "1" 0
"1042" 42 34 16 10684 "1" 0
"1043" 42 34 17 10291 "1" 0
"1044" 42 34 18 11040 "1" 0
"1045" 42 34 19 11259 "1" 0
"1046" 42 34 20 11899 "1" 0
"1047" 42 34 21 11775 "1" 0
"1048" 42 34 22 12142 "1" 0
"1049" 42 34 23 12453 "1" 0
"1050" 42 34 24 NA "1" 0
"1051" 43 30 0 3152 "1" 1
"1052" 43 30 1 8078 "1" 1
"1053" 43 30 2 8264 "1" 1
"1054" 43 30 3 NA "1" 1
"1055" 43 30 4 8448 "1" 1
"1056" 43 30 5 8819 "1" 1
"1057" 43 30 6 8627 "1" 1
"1058" 43 30 7 8670 "1" 1
"1059" 43 30 8 8835 "1" 1
"1060" 43 30 9 8825 "1" 1
"1061" 43 30 10 9273 "1" 1
"1062" 43 30 11 NA "1" 1
"1063" 43 30 12 9181 "1" 1
"1064" 43 30 13 NA "1" 1
"1065" 43 30 14 10138 "1" 1
"1066" 43 30 15 10338 "1" 1
"1067" 43 30 16 NA "1" 1
"1068" 43 30 17 10047 "1" 1
"1069" 43 30 18 9100 "1" 1
"1070" 43 30 19 8725 "1" 1
"1071" 43 30 20 8745 "1" 1
"1072" 43 30 21 NA "1" 1
"1073" 43 30 22 NA "1" 1
"1074" 43 30 23 8888 "1" 1
"1075" 43 30 24 9417 "1" 1
"1076" 44 34 0 2237 "1" 1
"1077" 44 34 1 7044 "1" 1
"1078" 44 34 2 7618 "1" 1
"1079" 44 34 3 7199 "1" 1
"1080" 44 34 4 NA "1" 1
"1081" 44 34 5 7866 "1" 1
"1082" 44 34 6 7242 "1" 1
"1083" 44 34 7 7367 "1" 1
"1084" 44 34 8 NA "1" 1
"1085" 44 34 9 NA "1" 1
"1086" 44 34 10 6816 "1" 1
"1087" 44 34 11 NA "1" 1
"1088" 44 34 12 6746 "1" 1
"1089" 44 34 13 6506 "1" 1
"1090" 44 34 14 NA "1" 1
"1091" 44 34 15 7537 "1" 1
"1092" 44 34 16 7150 "1" 1
"1093" 44 34 17 7204 "1" 1
"1094" 44 34 18 7342 "1" 1
"1095" 44 34 19 7778 "1" 1
"1096" 44 34 20 7997 "1" 1
"1097" 44 34 21 7436 "1" 1
"1098" 44 34 22 NA "1" 1
"1099" 44 34 23 6670 "1" 1
"1100" 44 34 24 6472 "1" 1
"1101" 45 23 0 5194 "0" 0
"1102" 45 23 1 NA "0" 0
"1103" 45 23 2 9132 "0" 0
"1104" 45 23 3 NA "0" 0
"1105" 45 23 4 9270 "0" 0
"1106" 45 23 5 NA "0" 0
"1107" 45 23 6 NA "0" 0
"1108" 45 23 7 8853 "0" 0
"1109" 45 23 8 9830 "0" 0
"1110" 45 23 9 NA "0" 0
"1111" 45 23 10 10776 "0" 0
"1112" 45 23 11 10386 "0" 0
"1113" 45 23 12 9786 "0" 0
"1114" 45 23 13 NA "0" 0
"1115" 45 23 14 NA "0" 0
"1116" 45 23 15 10194 "0" 0
"1117" 45 23 16 9699 "0" 0
"1118" 45 23 17 10511 "0" 0
"1119" 45 23 18 10227 "0" 0
"1120" 45 23 19 10516 "0" 0
"1121" 45 23 20 10419 "0" 0
"1122" 45 23 21 10119 "0" 0
"1123" 45 23 22 NA "0" 0
"1124" 45 23 23 9770 "0" 0
"1125" 45 23 24 NA "0" 0
"1126" 46 29 0 2831 "1" 1
"1127" 46 29 1 7194 "1" 1
"1128" 46 29 2 6910 "1" 1
"1129" 46 29 3 6766 "1" 1
"1130" 46 29 4 6887 "1" 1
"1131" 46 29 5 6780 "1" 1
"1132" 46 29 6 7056 "1" 1
"1133" 46 29 7 6653 "1" 1
"1134" 46 29 8 7270 "1" 1
"1135" 46 29 9 7526 "1" 1
"1136" 46 29 10 7696 "1" 1
"1137" 46 29 11 8589 "1" 1
"1138" 46 29 12 8692 "1" 1
"1139" 46 29 13 8029 "1" 1
"1140" 46 29 14 NA "1" 1
"1141" 46 29 15 NA "1" 1
"1142" 46 29 16 NA "1" 1
"1143" 46 29 17 NA "1" 1
"1144" 46 29 18 NA "1" 1
"1145" 46 29 19 8132 "1" 1
"1146" 46 29 20 8542 "1" 1
"1147" 46 29 21 9237 "1" 1
"1148" 46 29 22 9208 "1" 1
"1149" 46 29 23 9123 "1" 1
"1150" 46 29 24 NA "1" 1
"1151" 47 27 0 7115 "0" 1
"1152" 47 27 1 11002 "0" 1
"1153" 47 27 2 11124 "0" 1
"1154" 47 27 3 10793 "0" 1
"1155" 47 27 4 11050 "0" 1
"1156" 47 27 5 10420 "0" 1
"1157" 47 27 6 10073 "0" 1
"1158" 47 27 7 9475 "0" 1
"1159" 47 27 8 NA "0" 1
"1160" 47 27 9 9413 "0" 1
"1161" 47 27 10 8810 "0" 1
"1162" 47 27 11 8609 "0" 1
"1163" 47 27 12 8473 "0" 1
"1164" 47 27 13 8879 "0" 1
"1165" 47 27 14 9005 "0" 1
"1166" 47 27 15 9142 "0" 1
"1167" 47 27 16 9078 "0" 1
"1168" 47 27 17 9681 "0" 1
"1169" 47 27 18 NA "0" 1
"1170" 47 27 19 8355 "0" 1
"1171" 47 27 20 NA "0" 1
"1172" 47 27 21 8154 "0" 1
"1173" 47 27 22 8473 "0" 1
"1174" 47 27 23 9288 "0" 1
"1175" 47 27 24 9132 "0" 1
"1176" 48 21 0 2715 "0" 1
"1177" 48 21 1 6375 "0" 1
"1178" 48 21 2 6647 "0" 1
"1179" 48 21 3 7090 "0" 1
"1180" 48 21 4 7307 "0" 1
"1181" 48 21 5 8415 "0" 1
"1182" 48 21 6 8743 "0" 1
"1183" 48 21 7 8161 "0" 1
"1184" 48 21 8 7688 "0" 1
"1185" 48 21 9 NA "0" 1
"1186" 48 21 10 NA "0" 1
"1187" 48 21 11 7300 "0" 1
"1188" 48 21 12 7275 "0" 1
"1189" 48 21 13 7271 "0" 1
"1190" 48 21 14 7692 "0" 1
"1191" 48 21 15 NA "0" 1
"1192" 48 21 16 6871 "0" 1
"1193" 48 21 17 6603 "0" 1
"1194" 48 21 18 NA "0" 1
"1195" 48 21 19 6576 "0" 1
"1196" 48 21 20 NA "0" 1
"1197" 48 21 21 6663 "0" 1
"1198" 48 21 22 6625 "0" 1
"1199" 48 21 23 6521 "0" 1
"1200" 48 21 24 7004 "0" 1
"1201" 49 29 0 7334 "1" 0
"1202" 49 29 1 11725 "1" 0
"1203" 49 29 2 11065 "1" 0
"1204" 49 29 3 NA "1" 0
"1205" 49 29 4 11729 "1" 0
"1206" 49 29 5 11906 "1" 0
"1207" 49 29 6 11330 "1" 0
"1208" 49 29 7 NA "1" 0
"1209" 49 29 8 11561 "1" 0
"1210" 49 29 9 NA "1" 0
"1211" 49 29 10 10778 "1" 0
"1212" 49 29 11 11119 "1" 0
"1213" 49 29 12 11138 "1" 0
"1214" 49 29 13 11328 "1" 0
"1215" 49 29 14 11258 "1" 0
"1216" 49 29 15 10237 "1" 0
"1217" 49 29 16 10607 "1" 0
"1218" 49 29 17 9694 "1" 0
"1219" 49 29 18 9040 "1" 0
"1220" 49 29 19 9272 "1" 0
"1221" 49 29 20 NA "1" 0
"1222" 49 29 21 9753 "1" 0
"1223" 49 29 22 9690 "1" 0
"1224" 49 29 23 8924 "1" 0
"1225" 49 29 24 9403 "1" 0
"1226" 50 38 0 3435 "1" 0
"1227" 50 38 1 8626 "1" 0
"1228" 50 38 2 8808 "1" 0
"1229" 50 38 3 9287 "1" 0
"1230" 50 38 4 9553 "1" 0
"1231" 50 38 5 9633 "1" 0
"1232" 50 38 6 9617 "1" 0
"1233" 50 38 7 10063 "1" 0
"1234" 50 38 8 10314 "1" 0
"1235" 50 38 9 10368 "1" 0
"1236" 50 38 10 10829 "1" 0
"1237" 50 38 11 11248 "1" 0
"1238" 50 38 12 11215 "1" 0
"1239" 50 38 13 11472 "1" 0
"1240" 50 38 14 11794 "1" 0
"1241" 50 38 15 12040 "1" 0
"1242" 50 38 16 NA "1" 0
"1243" 50 38 17 11027 "1" 0
"1244" 50 38 18 11261 "1" 0
"1245" 50 38 19 NA "1" 0
"1246" 50 38 20 11235 "1" 0
"1247" 50 38 21 NA "1" 0
"1248" 50 38 22 10909 "1" 0
"1249" 50 38 23 10798 "1" 0
"1250" 50 38 24 NA "1" 0
"1251" 51 40 0 3137 "1" 1
"1252" 51 40 1 7654 "1" 1
"1253" 51 40 2 7730 "1" 1
"1254" 51 40 3 8246 "1" 1
"1255" 51 40 4 7409 "1" 1
"1256" 51 40 5 7979 "1" 1
"1257" 51 40 6 8141 "1" 1
"1258" 51 40 7 8150 "1" 1
"1259" 51 40 8 NA "1" 1
"1260" 51 40 9 NA "1" 1
"1261" 51 40 10 8822 "1" 1
"1262" 51 40 11 NA "1" 1
"1263" 51 40 12 8306 "1" 1
"1264" 51 40 13 8113 "1" 1
"1265" 51 40 14 8189 "1" 1
"1266" 51 40 15 8106 "1" 1
"1267" 51 40 16 8320 "1" 1
"1268" 51 40 17 8102 "1" 1
"1269" 51 40 18 NA "1" 1
"1270" 51 40 19 NA "1" 1
"1271" 51 40 20 8413 "1" 1
"1272" 51 40 21 8355 "1" 1
"1273" 51 40 22 8420 "1" 1
"1274" 51 40 23 8028 "1" 1
"1275" 51 40 24 NA "1" 1
"1276" 52 27 0 6068 "0" 1
"1277" 52 27 1 9901 "0" 1
"1278" 52 27 2 9699 "0" 1
"1279" 52 27 3 9730 "0" 1
"1280" 52 27 4 NA "0" 1
"1281" 52 27 5 9255 "0" 1
"1282" 52 27 6 9563 "0" 1
"1283" 52 27 7 9266 "0" 1
"1284" 52 27 8 9255 "0" 1
"1285" 52 27 9 8922 "0" 1
"1286" 52 27 10 9164 "0" 1
"1287" 52 27 11 9535 "0" 1
"1288" 52 27 12 9432 "0" 1
"1289" 52 27 13 9119 "0" 1
"1290" 52 27 14 9187 "0" 1
"1291" 52 27 15 9265 "0" 1
"1292" 52 27 16 9831 "0" 1
"1293" 52 27 17 NA "0" 1
"1294" 52 27 18 10174 "0" 1
"1295" 52 27 19 10437 "0" 1
"1296" 52 27 20 NA "0" 1
"1297" 52 27 21 10584 "0" 1
"1298" 52 27 22 NA "0" 1
"1299" 52 27 23 10338 "0" 1
"1300" 52 27 24 10261 "0" 1
"1301" 53 37 0 1099 "0" 1
"1302" 53 37 1 4763 "0" 1
"1303" 53 37 2 5520 "0" 1
"1304" 53 37 3 5501 "0" 1
"1305" 53 37 4 5328 "0" 1
"1306" 53 37 5 5886 "0" 1
"1307" 53 37 6 6091 "0" 1
"1308" 53 37 7 5972 "0" 1
"1309" 53 37 8 5527 "0" 1
"1310" 53 37 9 5300 "0" 1
"1311" 53 37 10 5672 "0" 1
"1312" 53 37 11 5901 "0" 1
"1313" 53 37 12 6056 "0" 1
"1314" 53 37 13 6285 "0" 1
"1315" 53 37 14 6705 "0" 1
"1316" 53 37 15 NA "0" 1
"1317" 53 37 16 6029 "0" 1
"1318" 53 37 17 NA "0" 1
"1319" 53 37 18 6172 "0" 1
"1320" 53 37 19 5937 "0" 1
"1321" 53 37 20 5293 "0" 1
"1322" 53 37 21 NA "0" 1
"1323" 53 37 22 NA "0" 1
"1324" 53 37 23 NA "0" 1
"1325" 53 37 24 NA "0" 1
"1326" 54 35 0 4535 "1" 1
"1327" 54 35 1 9115 "1" 1
"1328" 54 35 2 8597 "1" 1
"1329" 54 35 3 8596 "1" 1
"1330" 54 35 4 8327 "1" 1
"1331" 54 35 5 8762 "1" 1
"1332" 54 35 6 NA "1" 1
"1333" 54 35 7 9271 "1" 1
"1334" 54 35 8 8952 "1" 1
"1335" 54 35 9 8321 "1" 1
"1336" 54 35 10 8342 "1" 1
"1337" 54 35 11 8756 "1" 1
"1338" 54 35 12 9603 "1" 1
"1339" 54 35 13 9721 "1" 1
"1340" 54 35 14 NA "1" 1
"1341" 54 35 15 NA "1" 1
"1342" 54 35 16 10215 "1" 1
"1343" 54 35 17 10220 "1" 1
"1344" 54 35 18 10689 "1" 1
"1345" 54 35 19 10982 "1" 1
"1346" 54 35 20 10934 "1" 1
"1347" 54 35 21 11104 "1" 1
"1348" 54 35 22 10661 "1" 1
"1349" 54 35 23 11156 "1" 1
"1350" 54 35 24 NA "1" 1
"1351" 55 34 0 2517 "1" 1
"1352" 55 34 1 7152 "1" 1
"1353" 55 34 2 NA "1" 1
"1354" 55 34 3 7042 "1" 1
"1355" 55 34 4 NA "1" 1
"1356" 55 34 5 7142 "1" 1
"1357" 55 34 6 6973 "1" 1
"1358" 55 34 7 6874 "1" 1
"1359" 55 34 8 NA "1" 1
"1360" 55 34 9 6382 "1" 1
"1361" 55 34 10 NA "1" 1
"1362" 55 34 11 NA "1" 1
"1363" 55 34 12 5807 "1" 1
"1364" 55 34 13 5923 "1" 1
"1365" 55 34 14 5923 "1" 1
"1366" 55 34 15 5795 "1" 1
"1367" 55 34 16 5611 "1" 1
"1368" 55 34 17 NA "1" 1
"1369" 55 34 18 6114 "1" 1
"1370" 55 34 19 5958 "1" 1
"1371" 55 34 20 5978 "1" 1
"1372" 55 34 21 6427 "1" 1
"1373" 55 34 22 6204 "1" 1
"1374" 55 34 23 7163 "1" 1
"1375" 55 34 24 NA "1" 1
"1376" 56 31 0 1920 "0" 1
"1377" 56 31 1 5961 "0" 1
"1378" 56 31 2 NA "0" 1
"1379" 56 31 3 NA "0" 1
"1380" 56 31 4 5621 "0" 1
"1381" 56 31 5 6023 "0" 1
"1382" 56 31 6 6438 "0" 1
"1383" 56 31 7 NA "0" 1
"1384" 56 31 8 NA "0" 1
"1385" 56 31 9 6405 "0" 1
"1386" 56 31 10 6673 "0" 1
"1387" 56 31 11 NA "0" 1
"1388" 56 31 12 6345 "0" 1
"1389" 56 31 13 6926 "0" 1
"1390" 56 31 14 NA "0" 1
"1391" 56 31 15 7017 "0" 1
"1392" 56 31 16 NA "0" 1
"1393" 56 31 17 7490 "0" 1
"1394" 56 31 18 6667 "0" 1
"1395" 56 31 19 6893 "0" 1
"1396" 56 31 20 6796 "0" 1
"1397" 56 31 21 5859 "0" 1
"1398" 56 31 22 5487 "0" 1
"1399" 56 31 23 NA "0" 1
"1400" 56 31 24 5882 "0" 1
"1401" 57 27 0 3640 "0" 1
"1402" 57 27 1 7154 "0" 1
"1403" 57 27 2 NA "0" 1
"1404" 57 27 3 7401 "0" 1
"1405" 57 27 4 6657 "0" 1
"1406" 57 27 5 6869 "0" 1
"1407" 57 27 6 6765 "0" 1
"1408" 57 27 7 NA "0" 1
"1409" 57 27 8 8216 "0" 1
"1410" 57 27 9 7756 "0" 1
"1411" 57 27 10 7445 "0" 1
"1412" 57 27 11 7688 "0" 1
"1413" 57 27 12 7959 "0" 1
"1414" 57 27 13 8406 "0" 1
"1415" 57 27 14 8455 "0" 1
"1416" 57 27 15 8285 "0" 1
"1417" 57 27 16 NA "0" 1
"1418" 57 27 17 8590 "0" 1
"1419" 57 27 18 8444 "0" 1
"1420" 57 27 19 8278 "0" 1
"1421" 57 27 20 7796 "0" 1
"1422" 57 27 21 8177 "0" 1
"1423" 57 27 22 8639 "0" 1
"1424" 57 27 23 8449 "0" 1
"1425" 57 27 24 8492 "0" 1
"1426" 58 24 0 3104 "1" 1
"1427" 58 24 1 8169 "1" 1
"1428" 58 24 2 NA "1" 1
"1429" 58 24 3 8005 "1" 1
"1430" 58 24 4 NA "1" 1
"1431" 58 24 5 8713 "1" 1
"1432" 58 24 6 9240 "1" 1
"1433" 58 24 7 9582 "1" 1
"1434" 58 24 8 9663 "1" 1
"1435" 58 24 9 9821 "1" 1
"1436" 58 24 10 9612 "1" 1
"1437" 58 24 11 9072 "1" 1
"1438" 58 24 12 8829 "1" 1
"1439" 58 24 13 8573 "1" 1
"1440" 58 24 14 NA "1" 1
"1441" 58 24 15 8529 "1" 1
"1442" 58 24 16 7981 "1" 1
"1443" 58 24 17 7556 "1" 1
"1444" 58 24 18 NA "1" 1
"1445" 58 24 19 8021 "1" 1
"1446" 58 24 20 7427 "1" 1
"1447" 58 24 21 7460 "1" 1
"1448" 58 24 22 7848 "1" 1
"1449" 58 24 23 NA "1" 1
"1450" 58 24 24 8290 "1" 1
"1451" 59 22 0 7143 "1" 1
"1452" 59 22 1 11531 "1" 1
"1453" 59 22 2 11536 "1" 1
"1454" 59 22 3 NA "1" 1
"1455" 59 22 4 11063 "1" 1
"1456" 59 22 5 10649 "1" 1
"1457" 59 22 6 10447 "1" 1
"1458" 59 22 7 10218 "1" 1
"1459" 59 22 8 10085 "1" 1
"1460" 59 22 9 9411 "1" 1
"1461" 59 22 10 NA "1" 1
"1462" 59 22 11 9023 "1" 1
"1463" 59 22 12 NA "1" 1
"1464" 59 22 13 8771 "1" 1
"1465" 59 22 14 9148 "1" 1
"1466" 59 22 15 9349 "1" 1
"1467" 59 22 16 9812 "1" 1
"1468" 59 22 17 10096 "1" 1
"1469" 59 22 18 10363 "1" 1
"1470" 59 22 19 10828 "1" 1
"1471" 59 22 20 NA "1" 1
"1472" 59 22 21 9639 "1" 1
"1473" 59 22 22 9833 "1" 1
"1474" 59 22 23 9273 "1" 1
"1475" 59 22 24 8973 "1" 1
"1476" 60 36 0 5488 "1" 0
"1477" 60 36 1 10225 "1" 0
"1478" 60 36 2 10310 "1" 0
"1479" 60 36 3 NA "1" 0
"1480" 60 36 4 10469 "1" 0
"1481" 60 36 5 NA "1" 0
"1482" 60 36 6 10386 "1" 0
"1483" 60 36 7 11202 "1" 0
"1484" 60 36 8 11579 "1" 0
"1485" 60 36 9 NA "1" 0
"1486" 60 36 10 11709 "1" 0
"1487" 60 36 11 NA "1" 0
"1488" 60 36 12 12691 "1" 0
"1489" 60 36 13 13031 "1" 0
"1490" 60 36 14 NA "1" 0
"1491" 60 36 15 13210 "1" 0
"1492" 60 36 16 12859 "1" 0
"1493" 60 36 17 NA "1" 0
"1494" 60 36 18 13081 "1" 0
"1495" 60 36 19 12785 "1" 0
"1496" 60 36 20 12056 "1" 0
"1497" 60 36 21 NA "1" 0
"1498" 60 36 22 11637 "1" 0
"1499" 60 36 23 11608 "1" 0
"1500" 60 36 24 11179 "1" 0
"1501" 61 38 0 3828 "1" 0
"1502" 61 38 1 NA "1" 0
"1503" 61 38 2 9096 "1" 0
"1504" 61 38 3 NA "1" 0
"1505" 61 38 4 8458 "1" 0
"1506" 61 38 5 8767 "1" 0
"1507" 61 38 6 9386 "1" 0
"1508" 61 38 7 9609 "1" 0
"1509" 61 38 8 NA "1" 0
"1510" 61 38 9 10167 "1" 0
"1511" 61 38 10 9949 "1" 0
"1512" 61 38 11 9936 "1" 0
"1513" 61 38 12 9426 "1" 0
"1514" 61 38 13 9396 "1" 0
"1515" 61 38 14 9904 "1" 0
"1516" 61 38 15 NA "1" 0
"1517" 61 38 16 NA "1" 0
"1518" 61 38 17 9510 "1" 0
"1519" 61 38 18 8298 "1" 0
"1520" 61 38 19 8118 "1" 0
"1521" 61 38 20 8190 "1" 0
"1522" 61 38 21 7983 "1" 0
"1523" 61 38 22 8309 "1" 0
"1524" 61 38 23 8811 "1" 0
"1525" 61 38 24 NA "1" 0
"1526" 62 39 0 2275 "1" 1
"1527" 62 39 1 NA "1" 1
"1528" 62 39 2 6574 "1" 1
"1529" 62 39 3 6758 "1" 1
"1530" 62 39 4 6331 "1" 1
"1531" 62 39 5 NA "1" 1
"1532" 62 39 6 5150 "1" 1
"1533" 62 39 7 5109 "1" 1
"1534" 62 39 8 4772 "1" 1
"1535" 62 39 9 4672 "1" 1
"1536" 62 39 10 4621 "1" 1
"1537" 62 39 11 4243 "1" 1
"1538" 62 39 12 NA "1" 1
"1539" 62 39 13 5577 "1" 1
"1540" 62 39 14 5638 "1" 1
"1541" 62 39 15 5110 "1" 1
"1542" 62 39 16 5111 "1" 1
"1543" 62 39 17 5241 "1" 1
"1544" 62 39 18 5396 "1" 1
"1545" 62 39 19 5370 "1" 1
"1546" 62 39 20 NA "1" 1
"1547" 62 39 21 5108 "1" 1
"1548" 62 39 22 4793 "1" 1
"1549" 62 39 23 5031 "1" 1
"1550" 62 39 24 4921 "1" 1
"1551" 63 36 0 3398 "1" 1
"1552" 63 36 1 8688 "1" 1
"1553" 63 36 2 8409 "1" 1
"1554" 63 36 3 8164 "1" 1
"1555" 63 36 4 8898 "1" 1
"1556" 63 36 5 9108 "1" 1
"1557" 63 36 6 9223 "1" 1
"1558" 63 36 7 9225 "1" 1
"1559" 63 36 8 9078 "1" 1
"1560" 63 36 9 8632 "1" 1
"1561" 63 36 10 8550 "1" 1
"1562" 63 36 11 8341 "1" 1
"1563" 63 36 12 8506 "1" 1
"1564" 63 36 13 8343 "1" 1
"1565" 63 36 14 NA "1" 1
"1566" 63 36 15 8000 "1" 1
"1567" 63 36 16 8459 "1" 1
"1568" 63 36 17 9266 "1" 1
"1569" 63 36 18 NA "1" 1
"1570" 63 36 19 9154 "1" 1
"1571" 63 36 20 8635 "1" 1
"1572" 63 36 21 9306 "1" 1
"1573" 63 36 22 NA "1" 1
"1574" 63 36 23 9427 "1" 1
"1575" 63 36 24 9154 "1" 1
"1576" 64 40 0 3587 "0" 1
"1577" 64 40 1 7447 "0" 1
"1578" 64 40 2 7348 "0" 1
"1579" 64 40 3 7668 "0" 1
"1580" 64 40 4 7742 "0" 1
"1581" 64 40 5 7873 "0" 1
"1582" 64 40 6 8054 "0" 1
"1583" 64 40 7 7949 "0" 1
"1584" 64 40 8 8047 "0" 1
"1585" 64 40 9 8285 "0" 1
"1586" 64 40 10 8380 "0" 1
"1587" 64 40 11 8598 "0" 1
"1588" 64 40 12 8858 "0" 1
"1589" 64 40 13 8951 "0" 1
"1590" 64 40 14 9088 "0" 1
"1591" 64 40 15 9659 "0" 1
"1592" 64 40 16 10078 "0" 1
"1593" 64 40 17 10455 "0" 1
"1594" 64 40 18 10500 "0" 1
"1595" 64 40 19 10463 "0" 1
"1596" 64 40 20 10301 "0" 1
"1597" 64 40 21 NA "0" 1
"1598" 64 40 22 10221 "0" 1
"1599" 64 40 23 9689 "0" 1
"1600" 64 40 24 NA "0" 1
"1601" 65 33 0 2969 "0" 1
"1602" 65 33 1 6922 "0" 1
"1603" 65 33 2 7015 "0" 1
"1604" 65 33 3 7047 "0" 1
"1605" 65 33 4 7286 "0" 1
"1606" 65 33 5 7634 "0" 1
"1607" 65 33 6 6823 "0" 1
"1608" 65 33 7 6114 "0" 1
"1609" 65 33 8 5610 "0" 1
"1610" 65 33 9 5554 "0" 1
"1611" 65 33 10 5609 "0" 1
"1612" 65 33 11 5616 "0" 1
"1613" 65 33 12 4923 "0" 1
"1614" 65 33 13 5151 "0" 1
"1615" 65 33 14 4824 "0" 1
"1616" 65 33 15 4268 "0" 1
"1617" 65 33 16 4608 "0" 1
"1618" 65 33 17 4258 "0" 1
"1619" 65 33 18 NA "0" 1
"1620" 65 33 19 4584 "0" 1
"1621" 65 33 20 4530 "0" 1
"1622" 65 33 21 4952 "0" 1
"1623" 65 33 22 5120 "0" 1
"1624" 65 33 23 4782 "0" 1
"1625" 65 33 24 NA "0" 1
"1626" 66 27 0 7072 "1" 0
"1627" 66 27 1 13042 "1" 0
"1628" 66 27 2 12598 "1" 0
"1629" 66 27 3 12638 "1" 0
"1630" 66 27 4 NA "1" 0
"1631" 66 27 5 13083 "1" 0
"1632" 66 27 6 13464 "1" 0
"1633" 66 27 7 NA "1" 0
"1634" 66 27 8 12972 "1" 0
"1635" 66 27 9 NA "1" 0
"1636" 66 27 10 13168 "1" 0
"1637" 66 27 11 13147 "1" 0
"1638" 66 27 12 13256 "1" 0
"1639" 66 27 13 12398 "1" 0
"1640" 66 27 14 12141 "1" 0
"1641" 66 27 15 11233 "1" 0
"1642" 66 27 16 10495 "1" 0
"1643" 66 27 17 10395 "1" 0
"1644" 66 27 18 10797 "1" 0
"1645" 66 27 19 10916 "1" 0
"1646" 66 27 20 11156 "1" 0
"1647" 66 27 21 11128 "1" 0
"1648" 66 27 22 10477 "1" 0
"1649" 66 27 23 10201 "1" 0
"1650" 66 27 24 9919 "1" 0
"1651" 67 39 0 7 "0" 1
"1652" 67 39 1 3717 "0" 1
"1653" 67 39 2 3484 "0" 1
"1654" 67 39 3 3759 "0" 1
"1655" 67 39 4 3548 "0" 1
"1656" 67 39 5 3584 "0" 1
"1657" 67 39 6 3091 "0" 1
"1658" 67 39 7 2329 "0" 1
"1659" 67 39 8 2750 "0" 1
"1660" 67 39 9 3427 "0" 1
"1661" 67 39 10 2983 "0" 1
"1662" 67 39 11 3280 "0" 1
"1663" 67 39 12 3812 "0" 1
"1664" 67 39 13 NA "0" 1
"1665" 67 39 14 NA "0" 1
"1666" 67 39 15 4233 "0" 1
"1667" 67 39 16 NA "0" 1
"1668" 67 39 17 4726 "0" 1
"1669" 67 39 18 4678 "0" 1
"1670" 67 39 19 4659 "0" 1
"1671" 67 39 20 5110 "0" 1
"1672" 67 39 21 4963 "0" 1
"1673" 67 39 22 4844 "0" 1
"1674" 67 39 23 NA "0" 1
"1675" 67 39 24 4490 "0" 1
"1676" 68 29 0 3624 "1" 1
"1677" 68 29 1 8133 "1" 1
"1678" 68 29 2 8011 "1" 1
"1679" 68 29 3 NA "1" 1
"1680" 68 29 4 8262 "1" 1
"1681" 68 29 5 NA "1" 1
"1682" 68 29 6 7663 "1" 1
"1683" 68 29 7 7491 "1" 1
"1684" 68 29 8 NA "1" 1
"1685" 68 29 9 NA "1" 1
"1686" 68 29 10 7442 "1" 1
"1687" 68 29 11 7599 "1" 1
"1688" 68 29 12 7771 "1" 1
"1689" 68 29 13 7768 "1" 1
"1690" 68 29 14 7753 "1" 1
"1691" 68 29 15 8003 "1" 1
"1692" 68 29 16 7844 "1" 1
"1693" 68 29 17 7360 "1" 1
"1694" 68 29 18 7663 "1" 1
"1695" 68 29 19 7590 "1" 1
"1696" 68 29 20 8138 "1" 1
"1697" 68 29 21 NA "1" 1
"1698" 68 29 22 7511 "1" 1
"1699" 68 29 23 NA "1" 1
"1700" 68 29 24 7564 "1" 1
"1701" 69 39 0 1520 "1" 1
"1702" 69 39 1 NA "1" 1
"1703" 69 39 2 6580 "1" 1
"1704" 69 39 3 6694 "1" 1
"1705" 69 39 4 6903 "1" 1
"1706" 69 39 5 NA "1" 1
"1707" 69 39 6 6744 "1" 1
"1708" 69 39 7 6467 "1" 1
"1709" 69 39 8 NA "1" 1
"1710" 69 39 9 NA "1" 1
"1711" 69 39 10 6933 "1" 1
"1712" 69 39 11 6644 "1" 1
"1713" 69 39 12 6481 "1" 1
"1714" 69 39 13 7009 "1" 1
"1715" 69 39 14 NA "1" 1
"1716" 69 39 15 7712 "1" 1
"1717" 69 39 16 NA "1" 1
"1718" 69 39 17 7773 "1" 1
"1719" 69 39 18 8399 "1" 1
"1720" 69 39 19 NA "1" 1
"1721" 69 39 20 NA "1" 1
"1722" 69 39 21 7998 "1" 1
"1723" 69 39 22 8541 "1" 1
"1724" 69 39 23 8386 "1" 1
"1725" 69 39 24 9358 "1" 1
"1726" 70 27 0 6225 "0" 0
"1727" 70 27 1 NA "0" 0
"1728" 70 27 2 10694 "0" 0
"1729" 70 27 3 10987 "0" 0
"1730" 70 27 4 NA "0" 0
"1731" 70 27 5 10857 "0" 0
"1732" 70 27 6 10890 "0" 0
"1733" 70 27 7 10889 "0" 0
"1734" 70 27 8 10805 "0" 0
"1735" 70 27 9 NA "0" 0
"1736" 70 27 10 11145 "0" 0
"1737" 70 27 11 10668 "0" 0
"1738" 70 27 12 10629 "0" 0
"1739" 70 27 13 10696 "0" 0
"1740" 70 27 14 NA "0" 0
"1741" 70 27 15 10615 "0" 0
"1742" 70 27 16 10517 "0" 0
"1743" 70 27 17 10302 "0" 0
"1744" 70 27 18 10591 "0" 0
"1745" 70 27 19 11007 "0" 0
"1746" 70 27 20 10776 "0" 0
"1747" 70 27 21 10604 "0" 0
"1748" 70 27 22 10776 "0" 0
"1749" 70 27 23 NA "0" 0
"1750" 70 27 24 NA "0" 0
"1751" 71 21 0 5914 "0" 1
"1752" 71 21 1 9176 "0" 1
"1753" 71 21 2 9762 "0" 1
"1754" 71 21 3 10219 "0" 1
"1755" 71 21 4 9790 "0" 1
"1756" 71 21 5 9622 "0" 1
"1757" 71 21 6 9701 "0" 1
"1758" 71 21 7 9783 "0" 1
"1759" 71 21 8 NA "0" 1
"1760" 71 21 9 9110 "0" 1
"1761" 71 21 10 9219 "0" 1
"1762" 71 21 11 9948 "0" 1
"1763" 71 21 12 10272 "0" 1
"1764" 71 21 13 10366 "0" 1
"1765" 71 21 14 10777 "0" 1
"1766" 71 21 15 10701 "0" 1
"1767" 71 21 16 10768 "0" 1
"1768" 71 21 17 10800 "0" 1
"1769" 71 21 18 NA "0" 1
"1770" 71 21 19 NA "0" 1
"1771" 71 21 20 10692 "0" 1
"1772" 71 21 21 NA "0" 1
"1773" 71 21 22 10569 "0" 1
"1774" 71 21 23 10405 "0" 1
"1775" 71 21 24 NA "0" 1
"1776" 72 33 0 5534 "0" 0
"1777" 72 33 1 9579 "0" 0
"1778" 72 33 2 NA "0" 0
"1779" 72 33 3 10432 "0" 0
"1780" 72 33 4 10122 "0" 0
"1781" 72 33 5 10224 "0" 0
"1782" 72 33 6 10578 "0" 0
"1783" 72 33 7 11074 "0" 0
"1784" 72 33 8 NA "0" 0
"1785" 72 33 9 10412 "0" 0
"1786" 72 33 10 10038 "0" 0
"1787" 72 33 11 10634 "0" 0
"1788" 72 33 12 10099 "0" 0
"1789" 72 33 13 9953 "0" 0
"1790" 72 33 14 10163 "0" 0
"1791" 72 33 15 10846 "0" 0
"1792" 72 33 16 10779 "0" 0
"1793" 72 33 17 10424 "0" 0
"1794" 72 33 18 10748 "0" 0
"1795" 72 33 19 11101 "0" 0
"1796" 72 33 20 NA "0" 0
"1797" 72 33 21 11634 "0" 0
"1798" 72 33 22 11667 "0" 0
"1799" 72 33 23 11481 "0" 0
"1800" 72 33 24 11457 "0" 0
"1801" 73 40 0 5452 "1" 0
"1802" 73 40 1 10052 "1" 0
"1803" 73 40 2 NA "1" 0
"1804" 73 40 3 10273 "1" 0
"1805" 73 40 4 9965 "1" 0
"1806" 73 40 5 9858 "1" 0
"1807" 73 40 6 10285 "1" 0
"1808" 73 40 7 10906 "1" 0
"1809" 73 40 8 11598 "1" 0
"1810" 73 40 9 11653 "1" 0
"1811" 73 40 10 11235 "1" 0
"1812" 73 40 11 NA "1" 0
"1813" 73 40 12 NA "1" 0
"1814" 73 40 13 10792 "1" 0
"1815" 73 40 14 NA "1" 0
"1816" 73 40 15 11421 "1" 0
"1817" 73 40 16 11762 "1" 0
"1818" 73 40 17 11867 "1" 0
"1819" 73 40 18 11985 "1" 0
"1820" 73 40 19 11750 "1" 0
"1821" 73 40 20 12070 "1" 0
"1822" 73 40 21 11873 "1" 0
"1823" 73 40 22 NA "1" 0
"1824" 73 40 23 12014 "1" 0
"1825" 73 40 24 NA "1" 0
"1826" 74 36 0 6823 "1" 0
"1827" 74 36 1 NA "1" 0
"1828" 74 36 2 11670 "1" 0
"1829" 74 36 3 12022 "1" 0
"1830" 74 36 4 NA "1" 0
"1831" 74 36 5 NA "1" 0
"1832" 74 36 6 12952 "1" 0
"1833" 74 36 7 13165 "1" 0
"1834" 74 36 8 12400 "1" 0
"1835" 74 36 9 12205 "1" 0
"1836" 74 36 10 12507 "1" 0
"1837" 74 36 11 12345 "1" 0
"1838" 74 36 12 12308 "1" 0
"1839" 74 36 13 12214 "1" 0
"1840" 74 36 14 NA "1" 0
"1841" 74 36 15 11196 "1" 0
"1842" 74 36 16 11450 "1" 0
"1843" 74 36 17 11169 "1" 0
"1844" 74 36 18 10959 "1" 0
"1845" 74 36 19 10990 "1" 0
"1846" 74 36 20 11141 "1" 0
"1847" 74 36 21 10873 "1" 0
"1848" 74 36 22 10610 "1" 0
"1849" 74 36 23 10172 "1" 0
"1850" 74 36 24 9895 "1" 0
"1851" 75 22 0 9407 "1" 0
"1852" 75 22 1 13947 "1" 0
"1853" 75 22 2 13930 "1" 0
"1854" 75 22 3 NA "1" 0
"1855" 75 22 4 13579 "1" 0
"1856" 75 22 5 NA "1" 0
"1857" 75 22 6 13606 "1" 0
"1858" 75 22 7 13227 "1" 0
"1859" 75 22 8 NA "1" 0
"1860" 75 22 9 13178 "1" 0
"1861" 75 22 10 NA "1" 0
"1862" 75 22 11 NA "1" 0
"1863" 75 22 12 12361 "1" 0
"1864" 75 22 13 12394 "1" 0
"1865" 75 22 14 12832 "1" 0
"1866" 75 22 15 12971 "1" 0
"1867" 75 22 16 12430 "1" 0
"1868" 75 22 17 12567 "1" 0
"1869" 75 22 18 12625 "1" 0
"1870" 75 22 19 12621 "1" 0
"1871" 75 22 20 11946 "1" 0
"1872" 75 22 21 12028 "1" 0
"1873" 75 22 22 10818 "1" 0
"1874" 75 22 23 10932 "1" 0
"1875" 75 22 24 10888 "1" 0
"1876" 76 28 0 5631 "0" 0
"1877" 76 28 1 9280 "0" 0
"1878" 76 28 2 9172 "0" 0
"1879" 76 28 3 9657 "0" 0
"1880" 76 28 4 9780 "0" 0
"1881" 76 28 5 9084 "0" 0
"1882" 76 28 6 8948 "0" 0
"1883" 76 28 7 NA "0" 0
"1884" 76 28 8 9927 "0" 0
"1885" 76 28 9 10889 "0" 0
"1886" 76 28 10 NA "0" 0
"1887" 76 28 11 NA "0" 0
"1888" 76 28 12 11174 "0" 0
"1889" 76 28 13 11294 "0" 0
"1890" 76 28 14 11046 "0" 0
"1891" 76 28 15 10439 "0" 0
"1892" 76 28 16 10366 "0" 0
"1893" 76 28 17 10309 "0" 0
"1894" 76 28 18 10251 "0" 0
"1895" 76 28 19 10807 "0" 0
"1896" 76 28 20 11059 "0" 0
"1897" 76 28 21 11040 "0" 0
"1898" 76 28 22 10555 "0" 0
"1899" 76 28 23 10735 "0" 0
"1900" 76 28 24 10200 "0" 0
"1901" 77 33 0 2240 "0" 1
"1902" 77 33 1 6731 "0" 1
"1903" 77 33 2 6957 "0" 1
"1904" 77 33 3 NA "0" 1
"1905" 77 33 4 7148 "0" 1
"1906" 77 33 5 8361 "0" 1
"1907" 77 33 6 8321 "0" 1
"1908" 77 33 7 8239 "0" 1
"1909" 77 33 8 8272 "0" 1
"1910" 77 33 9 8584 "0" 1
"1911" 77 33 10 8570 "0" 1
"1912" 77 33 11 7538 "0" 1
"1913" 77 33 12 NA "0" 1
"1914" 77 33 13 7439 "0" 1
"1915" 77 33 14 7629 "0" 1
"1916" 77 33 15 7988 "0" 1
"1917" 77 33 16 7561 "0" 1
"1918" 77 33 17 7931 "0" 1
"1919" 77 33 18 8149 "0" 1
"1920" 77 33 19 7762 "0" 1
"1921" 77 33 20 NA "0" 1
"1922" 77 33 21 7040 "0" 1
"1923" 77 33 22 NA "0" 1
"1924" 77 33 23 6156 "0" 1
"1925" 77 33 24 6232 "0" 1
"1926" 78 30 0 6834 "1" 0
"1927" 78 30 1 12017 "1" 0
"1928" 78 30 2 11690 "1" 0
"1929" 78 30 3 11295 "1" 0
"1930" 78 30 4 11138 "1" 0
"1931" 78 30 5 NA "1" 0
"1932" 78 30 6 10783 "1" 0
"1933" 78 30 7 11533 "1" 0
"1934" 78 30 8 NA "1" 0
"1935" 78 30 9 11108 "1" 0
"1936" 78 30 10 11005 "1" 0
"1937" 78 30 11 10918 "1" 0
"1938" 78 30 12 10730 "1" 0
"1939" 78 30 13 11175 "1" 0
"1940" 78 30 14 11271 "1" 0
"1941" 78 30 15 10952 "1" 0
"1942" 78 30 16 10732 "1" 0
"1943" 78 30 17 11139 "1" 0
"1944" 78 30 18 11064 "1" 0
"1945" 78 30 19 10670 "1" 0
"1946" 78 30 20 NA "1" 0
"1947" 78 30 21 10830 "1" 0
"1948" 78 30 22 10506 "1" 0
"1949" 78 30 23 10753 "1" 0
"1950" 78 30 24 10412 "1" 0
"1951" 79 21 0 0 "0" 1
"1952" 79 21 1 3025 "0" 1
"1953" 79 21 2 NA "0" 1
"1954" 79 21 3 3583 "0" 1
"1955" 79 21 4 3469 "0" 1
"1956" 79 21 5 3144 "0" 1
"1957" 79 21 6 NA "0" 1
"1958" 79 21 7 2779 "0" 1
"1959" 79 21 8 3270 "0" 1
"1960" 79 21 9 3105 "0" 1
"1961" 79 21 10 3140 "0" 1
"1962" 79 21 11 NA "0" 1
"1963" 79 21 12 3606 "0" 1
"1964" 79 21 13 4018 "0" 1
"1965" 79 21 14 3838 "0" 1
"1966" 79 21 15 4115 "0" 1
"1967" 79 21 16 4263 "0" 1
"1968" 79 21 17 NA "0" 1
"1969" 79 21 18 NA "0" 1
"1970" 79 21 19 NA "0" 1
"1971" 79 21 20 4631 "0" 1
"1972" 79 21 21 5251 "0" 1
"1973" 79 21 22 4098 "0" 1
"1974" 79 21 23 3968 "0" 1
"1975" 79 21 24 4198 "0" 1
"1976" 80 24 0 8258 "1" 0
"1977" 80 24 1 13015 "1" 0
"1978" 80 24 2 12494 "1" 0
"1979" 80 24 3 12518 "1" 0
"1980" 80 24 4 12497 "1" 0
"1981" 80 24 5 12352 "1" 0
"1982" 80 24 6 NA "1" 0
"1983" 80 24 7 11262 "1" 0
"1984" 80 24 8 NA "1" 0
"1985" 80 24 9 11182 "1" 0
"1986" 80 24 10 11018 "1" 0
"1987" 80 24 11 11341 "1" 0
"1988" 80 24 12 10974 "1" 0
"1989" 80 24 13 11182 "1" 0
"1990" 80 24 14 10404 "1" 0
"1991" 80 24 15 9784 "1" 0
"1992" 80 24 16 9849 "1" 0
"1993" 80 24 17 9753 "1" 0
"1994" 80 24 18 NA "1" 0
"1995" 80 24 19 9985 "1" 0
"1996" 80 24 20 9285 "1" 0
"1997" 80 24 21 NA "1" 0
"1998" 80 24 22 9507 "1" 0
"1999" 80 24 23 9431 "1" 0
"2000" 80 24 24 9205 "1" 0
"2001" 81 36 0 9602 "1" 0
"2002" 81 36 1 14310 "1" 0
"2003" 81 36 2 14338 "1" 0
"2004" 81 36 3 14480 "1" 0
"2005" 81 36 4 13901 "1" 0
"2006" 81 36 5 NA "1" 0
"2007" 81 36 6 13675 "1" 0
"2008" 81 36 7 13831 "1" 0
"2009" 81 36 8 13051 "1" 0
"2010" 81 36 9 12464 "1" 0
"2011" 81 36 10 11715 "1" 0
"2012" 81 36 11 11694 "1" 0
"2013" 81 36 12 11721 "1" 0
"2014" 81 36 13 11680 "1" 0
"2015" 81 36 14 11008 "1" 0
"2016" 81 36 15 11645 "1" 0
"2017" 81 36 16 11290 "1" 0
"2018" 81 36 17 11308 "1" 0
"2019" 81 36 18 11486 "1" 0
"2020" 81 36 19 11624 "1" 0
"2021" 81 36 20 11786 "1" 0
"2022" 81 36 21 NA "1" 0
"2023" 81 36 22 11829 "1" 0
"2024" 81 36 23 11285 "1" 0
"2025" 81 36 24 11275 "1" 0
"2026" 82 32 0 5320 "1" 0
"2027" 82 32 1 10331 "1" 0
"2028" 82 32 2 10569 "1" 0
"2029" 82 32 3 NA "1" 0
"2030" 82 32 4 10205 "1" 0
"2031" 82 32 5 NA "1" 0
"2032" 82 32 6 10323 "1" 0
"2033" 82 32 7 NA "1" 0
"2034" 82 32 8 10404 "1" 0
"2035" 82 32 9 NA "1" 0
"2036" 82 32 10 10306 "1" 0
"2037" 82 32 11 10658 "1" 0
"2038" 82 32 12 10587 "1" 0
"2039" 82 32 13 11019 "1" 0
"2040" 82 32 14 NA "1" 0
"2041" 82 32 15 11188 "1" 0
"2042" 82 32 16 NA "1" 0
"2043" 82 32 17 11393 "1" 0
"2044" 82 32 18 11074 "1" 0
"2045" 82 32 19 11378 "1" 0
"2046" 82 32 20 11802 "1" 0
"2047" 82 32 21 12443 "1" 0
"2048" 82 32 22 11782 "1" 0
"2049" 82 32 23 11355 "1" 0
"2050" 82 32 24 11490 "1" 0
"2051" 83 23 0 5276 "1" 0
"2052" 83 23 1 10420 "1" 0
"2053" 83 23 2 10734 "1" 0
"2054" 83 23 3 10714 "1" 0
"2055" 83 23 4 NA "1" 0
"2056" 83 23 5 10548 "1" 0
"2057" 83 23 6 10749 "1" 0
"2058" 83 23 7 10440 "1" 0
"2059" 83 23 8 10659 "1" 0
"2060" 83 23 9 NA "1" 0
"2061" 83 23 10 11406 "1" 0
"2062" 83 23 11 11342 "1" 0
"2063" 83 23 12 11901 "1" 0
"2064" 83 23 13 NA "1" 0
"2065" 83 23 14 12305 "1" 0
"2066" 83 23 15 13186 "1" 0
"2067" 83 23 16 13522 "1" 0
"2068" 83 23 17 NA "1" 0
"2069" 83 23 18 14214 "1" 0
"2070" 83 23 19 14806 "1" 0
"2071" 83 23 20 14782 "1" 0
"2072" 83 23 21 15017 "1" 0
"2073" 83 23 22 NA "1" 0
"2074" 83 23 23 NA "1" 0
"2075" 83 23 24 15709 "1" 0
"2076" 84 30 0 2690 "0" 1
"2077" 84 30 1 7136 "0" 1
"2078" 84 30 2 6930 "0" 1
"2079" 84 30 3 NA "0" 1
"2080" 84 30 4 7692 "0" 1
"2081" 84 30 5 NA "0" 1
"2082" 84 30 6 7979 "0" 1
"2083" 84 30 7 7904 "0" 1
"2084" 84 30 8 7337 "0" 1
"2085" 84 30 9 6482 "0" 1
"2086" 84 30 10 6729 "0" 1
"2087" 84 30 11 NA "0" 1
"2088" 84 30 12 6903 "0" 1
"2089" 84 30 13 7261 "0" 1
"2090" 84 30 14 NA "0" 1
"2091" 84 30 15 8958 "0" 1
"2092" 84 30 16 9712 "0" 1
"2093" 84 30 17 9302 "0" 1
"2094" 84 30 18 NA "0" 1
"2095" 84 30 19 9160 "0" 1
"2096" 84 30 20 8887 "0" 1
"2097" 84 30 21 8937 "0" 1
"2098" 84 30 22 NA "0" 1
"2099" 84 30 23 9298 "0" 1
"2100" 84 30 24 NA "0" 1
"2101" 85 34 0 2771 "0" 1
"2102" 85 34 1 NA "0" 1
"2103" 85 34 2 7066 "0" 1
"2104" 85 34 3 7522 "0" 1
"2105" 85 34 4 7620 "0" 1
"2106" 85 34 5 8369 "0" 1
"2107" 85 34 6 7738 "0" 1
"2108" 85 34 7 6780 "0" 1
"2109" 85 34 8 7418 "0" 1
"2110" 85 34 9 7905 "0" 1
"2111" 85 34 10 8382 "0" 1
"2112" 85 34 11 8052 "0" 1
"2113" 85 34 12 9349 "0" 1
"2114" 85 34 13 9451 "0" 1
"2115" 85 34 14 9279 "0" 1
"2116" 85 34 15 8868 "0" 1
"2117" 85 34 16 8784 "0" 1
"2118" 85 34 17 9460 "0" 1
"2119" 85 34 18 9534 "0" 1
"2120" 85 34 19 8823 "0" 1
"2121" 85 34 20 9440 "0" 1
"2122" 85 34 21 9524 "0" 1
"2123" 85 34 22 9445 "0" 1
"2124" 85 34 23 9517 "0" 1
"2125" 85 34 24 9408 "0" 1
"2126" 86 34 0 6214 "1" 0
"2127" 86 34 1 11327 "1" 0
"2128" 86 34 2 11698 "1" 0
"2129" 86 34 3 NA "1" 0
"2130" 86 34 4 12065 "1" 0
"2131" 86 34 5 11817 "1" 0
"2132" 86 34 6 11665 "1" 0
"2133" 86 34 7 12011 "1" 0
"2134" 86 34 8 11684 "1" 0
"2135" 86 34 9 NA "1" 0
"2136" 86 34 10 12179 "1" 0
"2137" 86 34 11 12636 "1" 0
"2138" 86 34 12 12236 "1" 0
"2139" 86 34 13 12568 "1" 0
"2140" 86 34 14 12248 "1" 0
"2141" 86 34 15 NA "1" 0
"2142" 86 34 16 NA "1" 0
"2143" 86 34 17 12099 "1" 0
"2144" 86 34 18 NA "1" 0
"2145" 86 34 19 12648 "1" 0
"2146" 86 34 20 12268 "1" 0
"2147" 86 34 21 12649 "1" 0
"2148" 86 34 22 NA "1" 0
"2149" 86 34 23 13147 "1" 0
"2150" 86 34 24 13165 "1" 0
"2151" 87 37 0 6723 "1" 0
"2152" 87 37 1 11955 "1" 0
"2153" 87 37 2 12359 "1" 0
"2154" 87 37 3 NA "1" 0
"2155" 87 37 4 11868 "1" 0
"2156" 87 37 5 11561 "1" 0
"2157" 87 37 6 11457 "1" 0
"2158" 87 37 7 11775 "1" 0
"2159" 87 37 8 12092 "1" 0
"2160" 87 37 9 11679 "1" 0
"2161" 87 37 10 12432 "1" 0
"2162" 87 37 11 11431 "1" 0
"2163" 87 37 12 NA "1" 0
"2164" 87 37 13 NA "1" 0
"2165" 87 37 14 NA "1" 0
"2166" 87 37 15 12088 "1" 0
"2167" 87 37 16 12657 "1" 0
"2168" 87 37 17 12552 "1" 0
"2169" 87 37 18 12516 "1" 0
"2170" 87 37 19 12279 "1" 0
"2171" 87 37 20 12172 "1" 0
"2172" 87 37 21 12334 "1" 0
"2173" 87 37 22 NA "1" 0
"2174" 87 37 23 NA "1" 0
"2175" 87 37 24 12035 "1" 0
"2176" 88 38 0 2963 "0" 1
"2177" 88 38 1 NA "0" 1
"2178" 88 38 2 6786 "0" 1
"2179" 88 38 3 NA "0" 1
"2180" 88 38 4 NA "0" 1
"2181" 88 38 5 NA "0" 1
"2182" 88 38 6 6519 "0" 1
"2183" 88 38 7 6433 "0" 1
"2184" 88 38 8 5770 "0" 1
"2185" 88 38 9 NA "0" 1
"2186" 88 38 10 6687 "0" 1
"2187" 88 38 11 6994 "0" 1
"2188" 88 38 12 NA "0" 1
"2189" 88 38 13 6593 "0" 1
"2190" 88 38 14 NA "0" 1
"2191" 88 38 15 6545 "0" 1
"2192" 88 38 16 6565 "0" 1
"2193" 88 38 17 NA "0" 1
"2194" 88 38 18 6144 "0" 1
"2195" 88 38 19 6067 "0" 1
"2196" 88 38 20 NA "0" 1
"2197" 88 38 21 5690 "0" 1
"2198" 88 38 22 5875 "0" 1
"2199" 88 38 23 6015 "0" 1
"2200" 88 38 24 5967 "0" 1
"2201" 89 20 0 5537 "1" 0
"2202" 89 20 1 10906 "1" 0
"2203" 89 20 2 11790 "1" 0
"2204" 89 20 3 NA "1" 0
"2205" 89 20 4 11573 "1" 0
"2206" 89 20 5 11338 "1" 0
"2207" 89 20 6 11357 "1" 0
"2208" 89 20 7 11682 "1" 0
"2209" 89 20 8 11365 "1" 0
"2210" 89 20 9 11813 "1" 0
"2211" 89 20 10 NA "1" 0
"2212" 89 20 11 12983 "1" 0
"2213" 89 20 12 13072 "1" 0
"2214" 89 20 13 13366 "1" 0
"2215" 89 20 14 13070 "1" 0
"2216" 89 20 15 13132 "1" 0
"2217" 89 20 16 13807 "1" 0
"2218" 89 20 17 NA "1" 0
"2219" 89 20 18 13761 "1" 0
"2220" 89 20 19 12970 "1" 0
"2221" 89 20 20 13148 "1" 0
"2222" 89 20 21 NA "1" 0
"2223" 89 20 22 13578 "1" 0
"2224" 89 20 23 NA "1" 0
"2225" 89 20 24 14161 "1" 0
"2226" 90 36 0 6360 "0" 0
"2227" 90 36 1 NA "0" 0
"2228" 90 36 2 8747 "0" 0
"2229" 90 36 3 9104 "0" 0
"2230" 90 36 4 9479 "0" 0
"2231" 90 36 5 9907 "0" 0
"2232" 90 36 6 10292 "0" 0
"2233" 90 36 7 10186 "0" 0
"2234" 90 36 8 10174 "0" 0
"2235" 90 36 9 10440 "0" 0
"2236" 90 36 10 10988 "0" 0
"2237" 90 36 11 10704 "0" 0
"2238" 90 36 12 NA "0" 0
"2239" 90 36 13 9767 "0" 0
"2240" 90 36 14 NA "0" 0
"2241" 90 36 15 NA "0" 0
"2242" 90 36 16 NA "0" 0
"2243" 90 36 17 NA "0" 0
"2244" 90 36 18 10509 "0" 0
"2245" 90 36 19 10545 "0" 0
"2246" 90 36 20 10949 "0" 0
"2247" 90 36 21 11149 "0" 0
"2248" 90 36 22 NA "0" 0
"2249" 90 36 23 NA "0" 0
"2250" 90 36 24 9528 "0" 0
"2251" 91 28 0 1930 "0" 1
"2252" 91 28 1 5743 "0" 1
"2253" 91 28 2 5970 "0" 1
"2254" 91 28 3 NA "0" 1
"2255" 91 28 4 5184 "0" 1
"2256" 91 28 5 NA "0" 1
"2257" 91 28 6 4712 "0" 1
"2258" 91 28 7 4774 "0" 1
"2259" 91 28 8 5588 "0" 1
"2260" 91 28 9 5105 "0" 1
"2261" 91 28 10 4964 "0" 1
"2262" 91 28 11 4600 "0" 1
"2263" 91 28 12 5141 "0" 1
"2264" 91 28 13 NA "0" 1
"2265" 91 28 14 5436 "0" 1
"2266" 91 28 15 NA "0" 1
"2267" 91 28 16 NA "0" 1
"2268" 91 28 17 6146 "0" 1
"2269" 91 28 18 6378 "0" 1
"2270" 91 28 19 7046 "0" 1
"2271" 91 28 20 7034 "0" 1
"2272" 91 28 21 6907 "0" 1
"2273" 91 28 22 7158 "0" 1
"2274" 91 28 23 6560 "0" 1
"2275" 91 28 24 5878 "0" 1
"2276" 92 38 0 2815 "1" 1
"2277" 92 38 1 7499 "1" 1
"2278" 92 38 2 7837 "1" 1
"2279" 92 38 3 7873 "1" 1
"2280" 92 38 4 7751 "1" 1
"2281" 92 38 5 8246 "1" 1
"2282" 92 38 6 9062 "1" 1
"2283" 92 38 7 NA "1" 1
"2284" 92 38 8 9474 "1" 1
"2285" 92 38 9 8965 "1" 1
"2286" 92 38 10 8605 "1" 1
"2287" 92 38 11 8297 "1" 1
"2288" 92 38 12 8471 "1" 1
"2289" 92 38 13 NA "1" 1
"2290" 92 38 14 7837 "1" 1
"2291" 92 38 15 8376 "1" 1
"2292" 92 38 16 8231 "1" 1
"2293" 92 38 17 8319 "1" 1
"2294" 92 38 18 8489 "1" 1
"2295" 92 38 19 8397 "1" 1
"2296" 92 38 20 8911 "1" 1
"2297" 92 38 21 8801 "1" 1
"2298" 92 38 22 9075 "1" 1
"2299" 92 38 23 8722 "1" 1
"2300" 92 38 24 8863 "1" 1
"2301" 93 23 0 2680 "0" 1
"2302" 93 23 1 7591 "0" 1
"2303" 93 23 2 7476 "0" 1
"2304" 93 23 3 NA "0" 1
"2305" 93 23 4 7172 "0" 1
"2306" 93 23 5 7267 "0" 1
"2307" 93 23 6 7214 "0" 1
"2308" 93 23 7 7296 "0" 1
"2309" 93 23 8 7819 "0" 1
"2310" 93 23 9 7218 "0" 1
"2311" 93 23 10 6665 "0" 1
"2312" 93 23 11 7154 "0" 1
"2313" 93 23 12 7351 "0" 1
"2314" 93 23 13 7491 "0" 1
"2315" 93 23 14 NA "0" 1
"2316" 93 23 15 NA "0" 1
"2317" 93 23 16 7681 "0" 1
"2318" 93 23 17 7457 "0" 1
"2319" 93 23 18 6564 "0" 1
"2320" 93 23 19 6916 "0" 1
"2321" 93 23 20 6770 "0" 1
"2322" 93 23 21 6838 "0" 1
"2323" 93 23 22 6920 "0" 1
"2324" 93 23 23 7006 "0" 1
"2325" 93 23 24 7118 "0" 1
"2326" 94 26 0 6117 "1" 1
"2327" 94 26 1 10781 "1" 1
"2328" 94 26 2 9998 "1" 1
"2329" 94 26 3 NA "1" 1
"2330" 94 26 4 NA "1" 1
"2331" 94 26 5 7980 "1" 1
"2332" 94 26 6 NA "1" 1
"2333" 94 26 7 NA "1" 1
"2334" 94 26 8 7975 "1" 1
"2335" 94 26 9 8270 "1" 1
"2336" 94 26 10 8835 "1" 1
"2337" 94 26 11 8740 "1" 1
"2338" 94 26 12 8199 "1" 1
"2339" 94 26 13 NA "1" 1
"2340" 94 26 14 8635 "1" 1
"2341" 94 26 15 9008 "1" 1
"2342" 94 26 16 8931 "1" 1
"2343" 94 26 17 NA "1" 1
"2344" 94 26 18 8538 "1" 1
"2345" 94 26 19 8158 "1" 1
"2346" 94 26 20 8768 "1" 1
"2347" 94 26 21 8587 "1" 1
"2348" 94 26 22 9215 "1" 1
"2349" 94 26 23 8746 "1" 1
"2350" 94 26 24 8519 "1" 1
"2351" 95 23 0 3862 "0" 1
"2352" 95 23 1 NA "0" 1
"2353" 95 23 2 7710 "0" 1
"2354" 95 23 3 8475 "0" 1
"2355" 95 23 4 8833 "0" 1
"2356" 95 23 5 8792 "0" 1
"2357" 95 23 6 NA "0" 1
"2358" 95 23 7 8496 "0" 1
"2359" 95 23 8 NA "0" 1
"2360" 95 23 9 9115 "0" 1
"2361" 95 23 10 9641 "0" 1
"2362" 95 23 11 9263 "0" 1
"2363" 95 23 12 9320 "0" 1
"2364" 95 23 13 8634 "0" 1
"2365" 95 23 14 8923 "0" 1
"2366" 95 23 15 9034 "0" 1
"2367" 95 23 16 9316 "0" 1
"2368" 95 23 17 9185 "0" 1
"2369" 95 23 18 9321 "0" 1
"2370" 95 23 19 8880 "0" 1
"2371" 95 23 20 8409 "0" 1
"2372" 95 23 21 NA "0" 1
"2373" 95 23 22 8462 "0" 1
"2374" 95 23 23 NA "0" 1
"2375" 95 23 24 7923 "0" 1
"2376" 96 30 0 4596 "1" 1
"2377" 96 30 1 10067 "1" 1
"2378" 96 30 2 NA "1" 1
"2379" 96 30 3 9571 "1" 1
"2380" 96 30 4 9826 "1" 1
"2381" 96 30 5 9554 "1" 1
"2382" 96 30 6 NA "1" 1
"2383" 96 30 7 9931 "1" 1
"2384" 96 30 8 10425 "1" 1
"2385" 96 30 9 10182 "1" 1
"2386" 96 30 10 9572 "1" 1
"2387" 96 30 11 9744 "1" 1
"2388" 96 30 12 10084 "1" 1
"2389" 96 30 13 9922 "1" 1
"2390" 96 30 14 9711 "1" 1
"2391" 96 30 15 10297 "1" 1
"2392" 96 30 16 9899 "1" 1
"2393" 96 30 17 NA "1" 1
"2394" 96 30 18 9600 "1" 1
"2395" 96 30 19 8953 "1" 1
"2396" 96 30 20 NA "1" 1
"2397" 96 30 21 8274 "1" 1
"2398" 96 30 22 8034 "1" 1
"2399" 96 30 23 8174 "1" 1
"2400" 96 30 24 8009 "1" 1
"2401" 97 36 0 2980 "1" 1
"2402" 97 36 1 NA "1" 1
"2403" 97 36 2 NA "1" 1
"2404" 97 36 3 8795 "1" 1
"2405" 97 36 4 NA "1" 1
"2406" 97 36 5 NA "1" 1
"2407" 97 36 6 9422 "1" 1
"2408" 97 36 7 9742 "1" 1
"2409" 97 36 8 9199 "1" 1
"2410" 97 36 9 8403 "1" 1
"2411" 97 36 10 8508 "1" 1
"2412" 97 36 11 8902 "1" 1
"2413" 97 36 12 8895 "1" 1
"2414" 97 36 13 8266 "1" 1
"2415" 97 36 14 NA "1" 1
"2416" 97 36 15 NA "1" 1
"2417" 97 36 16 8078 "1" 1
"2418" 97 36 17 8527 "1" 1
"2419" 97 36 18 8442 "1" 1
"2420" 97 36 19 8918 "1" 1
"2421" 97 36 20 8596 "1" 1
"2422" 97 36 21 8979 "1" 1
"2423" 97 36 22 9424 "1" 1
"2424" 97 36 23 9259 "1" 1
"2425" 97 36 24 9046 "1" 1
"2426" 98 29 0 1197 "0" 1
"2427" 98 29 1 4856 "0" 1
"2428" 98 29 2 5095 "0" 1
"2429" 98 29 3 4648 "0" 1
"2430" 98 29 4 4421 "0" 1
"2431" 98 29 5 4828 "0" 1
"2432" 98 29 6 5070 "0" 1
"2433" 98 29 7 NA "0" 1
"2434" 98 29 8 5199 "0" 1
"2435" 98 29 9 5172 "0" 1
"2436" 98 29 10 4898 "0" 1
"2437" 98 29 11 5060 "0" 1
"2438" 98 29 12 5456 "0" 1
"2439" 98 29 13 5452 "0" 1
"2440" 98 29 14 5599 "0" 1
"2441" 98 29 15 6016 "0" 1
"2442" 98 29 16 NA "0" 1
"2443" 98 29 17 4756 "0" 1
"2444" 98 29 18 5178 "0" 1
"2445" 98 29 19 5625 "0" 1
"2446" 98 29 20 6300 "0" 1
"2447" 98 29 21 NA "0" 1
"2448" 98 29 22 6266 "0" 1
"2449" 98 29 23 6950 "0" 1
"2450" 98 29 24 7017 "0" 1
"2451" 99 37 0 8335 "1" 0
"2452" 99 37 1 12950 "1" 0
"2453" 99 37 2 NA "1" 0
"2454" 99 37 3 NA "1" 0
"2455" 99 37 4 NA "1" 0
"2456" 99 37 5 13859 "1" 0
"2457" 99 37 6 13172 "1" 0
"2458" 99 37 7 13559 "1" 0
"2459" 99 37 8 NA "1" 0
"2460" 99 37 9 14078 "1" 0
"2461" 99 37 10 13661 "1" 0
"2462" 99 37 11 13661 "1" 0
"2463" 99 37 12 13465 "1" 0
"2464" 99 37 13 NA "1" 0
"2465" 99 37 14 14352 "1" 0
"2466" 99 37 15 15021 "1" 0
"2467" 99 37 16 15237 "1" 0
"2468" 99 37 17 NA "1" 0
"2469" 99 37 18 16264 "1" 0
"2470" 99 37 19 16134 "1" 0
"2471" 99 37 20 16342 "1" 0
"2472" 99 37 21 NA "1" 0
"2473" 99 37 22 15360 "1" 0
"2474" 99 37 23 NA "1" 0
"2475" 99 37 24 NA "1" 0
"2476" 100 25 0 3822 "1" 1
"2477" 100 25 1 8831 "1" 1
"2478" 100 25 2 NA "1" 1
"2479" 100 25 3 8771 "1" 1
"2480" 100 25 4 8536 "1" 1
"2481" 100 25 5 8089 "1" 1
"2482" 100 25 6 8024 "1" 1
"2483" 100 25 7 8419 "1" 1
"2484" 100 25 8 8054 "1" 1
"2485" 100 25 9 8142 "1" 1
"2486" 100 25 10 8064 "1" 1
"2487" 100 25 11 8325 "1" 1
"2488" 100 25 12 NA "1" 1
"2489" 100 25 13 9252 "1" 1
"2490" 100 25 14 8366 "1" 1
"2491" 100 25 15 9344 "1" 1
"2492" 100 25 16 9183 "1" 1
"2493" 100 25 17 NA "1" 1
"2494" 100 25 18 NA "1" 1
"2495" 100 25 19 10098 "1" 1
"2496" 100 25 20 10399 "1" 1
"2497" 100 25 21 NA "1" 1
"2498" 100 25 22 9363 "1" 1
"2499" 100 25 23 8945 "1" 1
"2500" 100 25 24 NA "1" 1
"2501" 101 25 0 6871 "1" 0
"2502" 101 25 1 11840 "1" 0
"2503" 101 25 2 12032 "1" 0
"2504" 101 25 3 12478 "1" 0
"2505" 101 25 4 12408 "1" 0
"2506" 101 25 5 11995 "1" 0
"2507" 101 25 6 11595 "1" 0
"2508" 101 25 7 11353 "1" 0
"2509" 101 25 8 NA "1" 0
"2510" 101 25 9 NA "1" 0
"2511" 101 25 10 11283 "1" 0
"2512" 101 25 11 11451 "1" 0
"2513" 101 25 12 11880 "1" 0
"2514" 101 25 13 12189 "1" 0
"2515" 101 25 14 12054 "1" 0
"2516" 101 25 15 12122 "1" 0
"2517" 101 25 16 12660 "1" 0
"2518" 101 25 17 12956 "1" 0
"2519" 101 25 18 13157 "1" 0
"2520" 101 25 19 13753 "1" 0
"2521" 101 25 20 NA "1" 0
"2522" 101 25 21 13454 "1" 0
"2523" 101 25 22 NA "1" 0
"2524" 101 25 23 13127 "1" 0
"2525" 101 25 24 NA "1" 0
"2526" 102 31 0 6345 "1" 0
"2527" 102 31 1 12190 "1" 0
"2528" 102 31 2 12565 "1" 0
"2529" 102 31 3 NA "1" 0
"2530" 102 31 4 NA "1" 0
"2531" 102 31 5 NA "1" 0
"2532" 102 31 6 NA "1" 0
"2533" 102 31 7 12767 "1" 0
"2534" 102 31 8 12781 "1" 0
"2535" 102 31 9 12937 "1" 0
"2536" 102 31 10 12674 "1" 0
"2537" 102 31 11 13391 "1" 0
"2538" 102 31 12 13537 "1" 0
"2539" 102 31 13 NA "1" 0
"2540" 102 31 14 14116 "1" 0
"2541" 102 31 15 NA "1" 0
"2542" 102 31 16 12896 "1" 0
"2543" 102 31 17 13521 "1" 0
"2544" 102 31 18 NA "1" 0
"2545" 102 31 19 13531 "1" 0
"2546" 102 31 20 13752 "1" 0
"2547" 102 31 21 12997 "1" 0
"2548" 102 31 22 13075 "1" 0
"2549" 102 31 23 12670 "1" 0
"2550" 102 31 24 12418 "1" 0
"2551" 103 33 0 6129 "0" 1
"2552" 103 33 1 10413 "0" 1
"2553" 103 33 2 10242 "0" 1
"2554" 103 33 3 9945 "0" 1
"2555" 103 33 4 10421 "0" 1
"2556" 103 33 5 10597 "0" 1
"2557" 103 33 6 10647 "0" 1
"2558" 103 33 7 10434 "0" 1
"2559" 103 33 8 10275 "0" 1
"2560" 103 33 9 10408 "0" 1
"2561" 103 33 10 9559 "0" 1
"2562" 103 33 11 9323 "0" 1
"2563" 103 33 12 9223 "0" 1
"2564" 103 33 13 8758 "0" 1
"2565" 103 33 14 9139 "0" 1
"2566" 103 33 15 9100 "0" 1
"2567" 103 33 16 9750 "0" 1
"2568" 103 33 17 10035 "0" 1
"2569" 103 33 18 NA "0" 1
"2570" 103 33 19 9887 "0" 1
"2571" 103 33 20 9680 "0" 1
"2572" 103 33 21 9663 "0" 1
"2573" 103 33 22 9728 "0" 1
"2574" 103 33 23 9646 "0" 1
"2575" 103 33 24 9144 "0" 1
"2576" 104 30 0 3639 "0" 1
"2577" 104 30 1 7422 "0" 1
"2578" 104 30 2 NA "0" 1
"2579" 104 30 3 7770 "0" 1
"2580" 104 30 4 7255 "0" 1
"2581" 104 30 5 7686 "0" 1
"2582" 104 30 6 NA "0" 1
"2583" 104 30 7 7431 "0" 1
"2584" 104 30 8 8038 "0" 1
"2585" 104 30 9 7708 "0" 1
"2586" 104 30 10 7571 "0" 1
"2587" 104 30 11 7414 "0" 1
"2588" 104 30 12 7697 "0" 1
"2589" 104 30 13 7692 "0" 1
"2590" 104 30 14 8017 "0" 1
"2591" 104 30 15 8217 "0" 1
"2592" 104 30 16 7863 "0" 1
"2593" 104 30 17 8023 "0" 1
"2594" 104 30 18 NA "0" 1
"2595" 104 30 19 6975 "0" 1
"2596" 104 30 20 6877 "0" 1
"2597" 104 30 21 7068 "0" 1
"2598" 104 30 22 6808 "0" 1
"2599" 104 30 23 6660 "0" 1
"2600" 104 30 24 NA "0" 1
"2601" 105 35 0 4910 "0" 1
"2602" 105 35 1 NA "0" 1
"2603" 105 35 2 8151 "0" 1
"2604" 105 35 3 7585 "0" 1
"2605" 105 35 4 6714 "0" 1
"2606" 105 35 5 7295 "0" 1
"2607" 105 35 6 6918 "0" 1
"2608" 105 35 7 6444 "0" 1
"2609" 105 35 8 6386 "0" 1
"2610" 105 35 9 5978 "0" 1
"2611" 105 35 10 5787 "0" 1
"2612" 105 35 11 6056 "0" 1
"2613" 105 35 12 6184 "0" 1
"2614" 105 35 13 6152 "0" 1
"2615" 105 35 14 5688 "0" 1
"2616" 105 35 15 5498 "0" 1
"2617" 105 35 16 NA "0" 1
"2618" 105 35 17 6027 "0" 1
"2619" 105 35 18 5875 "0" 1
"2620" 105 35 19 5786 "0" 1
"2621" 105 35 20 NA "0" 1
"2622" 105 35 21 5203 "0" 1
"2623" 105 35 22 5777 "0" 1
"2624" 105 35 23 6029 "0" 1
"2625" 105 35 24 6170 "0" 1
"2626" 106 36 0 5186 "1" 0
"2627" 106 36 1 10260 "1" 0
"2628" 106 36 2 10278 "1" 0
"2629" 106 36 3 NA "1" 0
"2630" 106 36 4 10268 "1" 0
"2631" 106 36 5 10047 "1" 0
"2632" 106 36 6 10317 "1" 0
"2633" 106 36 7 10367 "1" 0
"2634" 106 36 8 NA "1" 0
"2635" 106 36 9 10491 "1" 0
"2636" 106 36 10 10263 "1" 0
"2637" 106 36 11 10461 "1" 0
"2638" 106 36 12 10701 "1" 0
"2639" 106 36 13 10646 "1" 0
"2640" 106 36 14 11109 "1" 0
"2641" 106 36 15 12060 "1" 0
"2642" 106 36 16 11678 "1" 0
"2643" 106 36 17 NA "1" 0
"2644" 106 36 18 11402 "1" 0
"2645" 106 36 19 11405 "1" 0
"2646" 106 36 20 11928 "1" 0
"2647" 106 36 21 11767 "1" 0
"2648" 106 36 22 NA "1" 0
"2649" 106 36 23 NA "1" 0
"2650" 106 36 24 10600 "1" 0
"2651" 107 26 0 4065 "0" 1
"2652" 107 26 1 NA "0" 1
"2653" 107 26 2 7545 "0" 1
"2654" 107 26 3 NA "0" 1
"2655" 107 26 4 NA "0" 1
"2656" 107 26 5 NA "0" 1
"2657" 107 26 6 7896 "0" 1
"2658" 107 26 7 7688 "0" 1
"2659" 107 26 8 NA "0" 1
"2660" 107 26 9 7622 "0" 1
"2661" 107 26 10 8204 "0" 1
"2662" 107 26 11 8318 "0" 1
"2663" 107 26 12 8547 "0" 1
"2664" 107 26 13 9410 "0" 1
"2665" 107 26 14 9225 "0" 1
"2666" 107 26 15 NA "0" 1
"2667" 107 26 16 8516 "0" 1
"2668" 107 26 17 8640 "0" 1
"2669" 107 26 18 9262 "0" 1
"2670" 107 26 19 NA "0" 1
"2671" 107 26 20 10564 "0" 1
"2672" 107 26 21 11008 "0" 1
"2673" 107 26 22 NA "0" 1
"2674" 107 26 23 10583 "0" 1
"2675" 107 26 24 10301 "0" 1
"2676" 108 24 0 3743 "0" 1
"2677" 108 24 1 7295 "0" 1
"2678" 108 24 2 7883 "0" 1
"2679" 108 24 3 7880 "0" 1
"2680" 108 24 4 7960 "0" 1
"2681" 108 24 5 7609 "0" 1
"2682" 108 24 6 7347 "0" 1
"2683" 108 24 7 8151 "0" 1
"2684" 108 24 8 8018 "0" 1
"2685" 108 24 9 NA "0" 1
"2686" 108 24 10 NA "0" 1
"2687" 108 24 11 7671 "0" 1
"2688" 108 24 12 7794 "0" 1
"2689" 108 24 13 NA "0" 1
"2690" 108 24 14 7410 "0" 1
"2691" 108 24 15 NA "0" 1
"2692" 108 24 16 6399 "0" 1
"2693" 108 24 17 5771 "0" 1
"2694" 108 24 18 5265 "0" 1
"2695" 108 24 19 4604 "0" 1
"2696" 108 24 20 5141 "0" 1
"2697" 108 24 21 5231 "0" 1
"2698" 108 24 22 5578 "0" 1
"2699" 108 24 23 4922 "0" 1
"2700" 108 24 24 4852 "0" 1
"2701" 109 25 0 5469 "0" 1
"2702" 109 25 1 9333 "0" 1
"2703" 109 25 2 9188 "0" 1
"2704" 109 25 3 8967 "0" 1
"2705" 109 25 4 9011 "0" 1
"2706" 109 25 5 9005 "0" 1
"2707" 109 25 6 8539 "0" 1
"2708" 109 25 7 8849 "0" 1
"2709" 109 25 8 8222 "0" 1
"2710" 109 25 9 8206 "0" 1
"2711" 109 25 10 7756 "0" 1
"2712" 109 25 11 7885 "0" 1
"2713" 109 25 12 8115 "0" 1
"2714" 109 25 13 7525 "0" 1
"2715" 109 25 14 8096 "0" 1
"2716" 109 25 15 7629 "0" 1
"2717" 109 25 16 7837 "0" 1
"2718" 109 25 17 7998 "0" 1
"2719" 109 25 18 NA "0" 1
"2720" 109 25 19 7583 "0" 1
"2721" 109 25 20 NA "0" 1
"2722" 109 25 21 7583 "0" 1
"2723" 109 25 22 7120 "0" 1
"2724" 109 25 23 NA "0" 1
"2725" 109 25 24 7691 "0" 1
"2726" 110 24 0 4864 "1" 1
"2727" 110 24 1 9915 "1" 1
"2728" 110 24 2 9987 "1" 1
"2729" 110 24 3 NA "1" 1
"2730" 110 24 4 10771 "1" 1
"2731" 110 24 5 10379 "1" 1
"2732" 110 24 6 10487 "1" 1
"2733" 110 24 7 9989 "1" 1
"2734" 110 24 8 9722 "1" 1
"2735" 110 24 9 NA "1" 1
"2736" 110 24 10 9437 "1" 1
"2737" 110 24 11 NA "1" 1
"2738" 110 24 12 NA "1" 1
"2739" 110 24 13 9443 "1" 1
"2740" 110 24 14 9423 "1" 1
"2741" 110 24 15 9649 "1" 1
"2742" 110 24 16 10086 "1" 1
"2743" 110 24 17 9305 "1" 1
"2744" 110 24 18 NA "1" 1
"2745" 110 24 19 9266 "1" 1
"2746" 110 24 20 NA "1" 1
"2747" 110 24 21 10209 "1" 1
"2748" 110 24 22 10323 "1" 1
"2749" 110 24 23 10010 "1" 1
"2750" 110 24 24 10059 "1" 1
"2751" 111 20 0 5599 "0" 0
"2752" 111 20 1 9760 "0" 0
"2753" 111 20 2 10467 "0" 0
"2754" 111 20 3 11005 "0" 0
"2755" 111 20 4 NA "0" 0
"2756" 111 20 5 NA "0" 0
"2757" 111 20 6 9170 "0" 0
"2758" 111 20 7 9662 "0" 0
"2759" 111 20 8 9830 "0" 0
"2760" 111 20 9 10410 "0" 0
"2761" 111 20 10 NA "0" 0
"2762" 111 20 11 9924 "0" 0
"2763" 111 20 12 9932 "0" 0
"2764" 111 20 13 9432 "0" 0
"2765" 111 20 14 9334 "0" 0
"2766" 111 20 15 9062 "0" 0
"2767" 111 20 16 8666 "0" 0
"2768" 111 20 17 8565 "0" 0
"2769" 111 20 18 8175 "0" 0
"2770" 111 20 19 8686 "0" 0
"2771" 111 20 20 NA "0" 0
"2772" 111 20 21 9125 "0" 0
"2773" 111 20 22 9039 "0" 0
"2774" 111 20 23 9083 "0" 0
"2775" 111 20 24 NA "0" 0
"2776" 112 35 0 397 "0" 1
"2777" 112 35 1 4865 "0" 1
"2778" 112 35 2 5194 "0" 1
"2779" 112 35 3 5106 "0" 1
"2780" 112 35 4 5128 "0" 1
"2781" 112 35 5 5322 "0" 1
"2782" 112 35 6 5177 "0" 1
"2783" 112 35 7 5488 "0" 1
"2784" 112 35 8 5822 "0" 1
"2785" 112 35 9 6290 "0" 1
"2786" 112 35 10 7101 "0" 1
"2787" 112 35 11 7315 "0" 1
"2788" 112 35 12 6857 "0" 1
"2789" 112 35 13 NA "0" 1
"2790" 112 35 14 5906 "0" 1
"2791" 112 35 15 5617 "0" 1
"2792" 112 35 16 5754 "0" 1
"2793" 112 35 17 6537 "0" 1
"2794" 112 35 18 6386 "0" 1
"2795" 112 35 19 6875 "0" 1
"2796" 112 35 20 6765 "0" 1
"2797" 112 35 21 6989 "0" 1
"2798" 112 35 22 7586 "0" 1
"2799" 112 35 23 7734 "0" 1
"2800" 112 35 24 7674 "0" 1
"2801" 113 40 0 3640 "0" 1
"2802" 113 40 1 7930 "0" 1
"2803" 113 40 2 7890 "0" 1
"2804" 113 40 3 8226 "0" 1
"2805" 113 40 4 8716 "0" 1
"2806" 113 40 5 9093 "0" 1
"2807" 113 40 6 NA "0" 1
"2808" 113 40 7 NA "0" 1
"2809" 113 40 8 8338 "0" 1
"2810" 113 40 9 8928 "0" 1
"2811" 113 40 10 8803 "0" 1
"2812" 113 40 11 NA "0" 1
"2813" 113 40 12 NA "0" 1
"2814" 113 40 13 10203 "0" 1
"2815" 113 40 14 10521 "0" 1
"2816" 113 40 15 10375 "0" 1
"2817" 113 40 16 10099 "0" 1
"2818" 113 40 17 10309 "0" 1
"2819" 113 40 18 10087 "0" 1
"2820" 113 40 19 9906 "0" 1
"2821" 113 40 20 10137 "0" 1
"2822" 113 40 21 10112 "0" 1
"2823" 113 40 22 9511 "0" 1
"2824" 113 40 23 NA "0" 1
"2825" 113 40 24 NA "0" 1
"2826" 114 27 0 0 "1" 1
"2827" 114 27 1 5055 "1" 1
"2828" 114 27 2 5840 "1" 1
"2829" 114 27 3 6380 "1" 1
"2830" 114 27 4 7369 "1" 1
"2831" 114 27 5 7024 "1" 1
"2832" 114 27 6 6616 "1" 1
"2833" 114 27 7 NA "1" 1
"2834" 114 27 8 6255 "1" 1
"2835" 114 27 9 6133 "1" 1
"2836" 114 27 10 NA "1" 1
"2837" 114 27 11 6315 "1" 1
"2838" 114 27 12 6245 "1" 1
"2839" 114 27 13 6276 "1" 1
"2840" 114 27 14 6304 "1" 1
"2841" 114 27 15 6367 "1" 1
"2842" 114 27 16 NA "1" 1
"2843" 114 27 17 5795 "1" 1
"2844" 114 27 18 5837 "1" 1
"2845" 114 27 19 5889 "1" 1
"2846" 114 27 20 NA "1" 1
"2847" 114 27 21 6130 "1" 1
"2848" 114 27 22 6281 "1" 1
"2849" 114 27 23 6146 "1" 1
"2850" 114 27 24 6020 "1" 1
"2851" 115 35 0 4578 "0" 1
"2852" 115 35 1 9039 "0" 1
"2853" 115 35 2 8393 "0" 1
"2854" 115 35 3 9023 "0" 1
"2855" 115 35 4 8914 "0" 1
"2856" 115 35 5 9293 "0" 1
"2857" 115 35 6 9518 "0" 1
"2858" 115 35 7 9823 "0" 1
"2859" 115 35 8 9262 "0" 1
"2860" 115 35 9 9697 "0" 1
"2861" 115 35 10 9186 "0" 1
"2862" 115 35 11 9831 "0" 1
"2863" 115 35 12 9923 "0" 1
"2864" 115 35 13 10607 "0" 1
"2865" 115 35 14 NA "0" 1
"2866" 115 35 15 9721 "0" 1
"2867" 115 35 16 NA "0" 1
"2868" 115 35 17 10110 "0" 1
"2869" 115 35 18 10221 "0" 1
"2870" 115 35 19 10216 "0" 1
"2871" 115 35 20 9809 "0" 1
"2872" 115 35 21 10023 "0" 1
"2873" 115 35 22 NA "0" 1
"2874" 115 35 23 10216 "0" 1
"2875" 115 35 24 10024 "0" 1
"2876" 116 30 0 5870 "0" 1
"2877" 116 30 1 9874 "0" 1
"2878" 116 30 2 9383 "0" 1
"2879" 116 30 3 9082 "0" 1
"2880" 116 30 4 8851 "0" 1
"2881" 116 30 5 9226 "0" 1
"2882" 116 30 6 9135 "0" 1
"2883" 116 30 7 9287 "0" 1
"2884" 116 30 8 8961 "0" 1
"2885" 116 30 9 9288 "0" 1
"2886" 116 30 10 9516 "0" 1
"2887" 116 30 11 NA "0" 1
"2888" 116 30 12 10213 "0" 1
"2889" 116 30 13 10389 "0" 1
"2890" 116 30 14 10132 "0" 1
"2891" 116 30 15 10389 "0" 1
"2892" 116 30 16 10038 "0" 1
"2893" 116 30 17 10016 "0" 1
"2894" 116 30 18 NA "0" 1
"2895" 116 30 19 8997 "0" 1
"2896" 116 30 20 9211 "0" 1
"2897" 116 30 21 9430 "0" 1
"2898" 116 30 22 9566 "0" 1
"2899" 116 30 23 9495 "0" 1
"2900" 116 30 24 NA "0" 1
"2901" 117 21 0 3430 "0" 1
"2902" 117 21 1 7061 "0" 1
"2903" 117 21 2 7869 "0" 1
"2904" 117 21 3 7299 "0" 1
"2905" 117 21 4 7503 "0" 1
"2906" 117 21 5 7809 "0" 1
"2907" 117 21 6 7489 "0" 1
"2908" 117 21 7 NA "0" 1
"2909" 117 21 8 6381 "0" 1
"2910" 117 21 9 6645 "0" 1
"2911" 117 21 10 6745 "0" 1
"2912" 117 21 11 6744 "0" 1
"2913" 117 21 12 6866 "0" 1
"2914" 117 21 13 7321 "0" 1
"2915" 117 21 14 7257 "0" 1
"2916" 117 21 15 NA "0" 1
"2917" 117 21 16 7009 "0" 1
"2918" 117 21 17 NA "0" 1
"2919" 117 21 18 NA "0" 1
"2920" 117 21 19 7211 "0" 1
"2921" 117 21 20 7842 "0" 1
"2922" 117 21 21 7535 "0" 1
"2923" 117 21 22 NA "0" 1
"2924" 117 21 23 NA "0" 1
"2925" 117 21 24 8833 "0" 1
"2926" 118 39 0 0 "1" 1
"2927" 118 39 1 NA "1" 1
"2928" 118 39 2 3137 "1" 1
"2929" 118 39 3 NA "1" 1
"2930" 118 39 4 3428 "1" 1
"2931" 118 39 5 3640 "1" 1
"2932" 118 39 6 3955 "1" 1
"2933" 118 39 7 4270 "1" 1
"2934" 118 39 8 4228 "1" 1
"2935" 118 39 9 3819 "1" 1
"2936" 118 39 10 3392 "1" 1
"2937" 118 39 11 3240 "1" 1
"2938" 118 39 12 3847 "1" 1
"2939" 118 39 13 3178 "1" 1
"2940" 118 39 14 3279 "1" 1
"2941" 118 39 15 NA "1" 1
"2942" 118 39 16 4305 "1" 1
"2943" 118 39 17 4348 "1" 1
"2944" 118 39 18 4555 "1" 1
"2945" 118 39 19 5178 "1" 1
"2946" 118 39 20 NA "1" 1
"2947" 118 39 21 6810 "1" 1
"2948" 118 39 22 7440 "1" 1
"2949" 118 39 23 NA "1" 1
"2950" 118 39 24 7370 "1" 1
"2951" 119 21 0 5770 "1" 1
"2952" 119 21 1 10890 "1" 1
"2953" 119 21 2 NA "1" 1
"2954" 119 21 3 10378 "1" 1
"2955" 119 21 4 9810 "1" 1
"2956" 119 21 5 10269 "1" 1
"2957" 119 21 6 9454 "1" 1
"2958" 119 21 7 NA "1" 1
"2959" 119 21 8 NA "1" 1
"2960" 119 21 9 8654 "1" 1
"2961" 119 21 10 8800 "1" 1
"2962" 119 21 11 NA "1" 1
"2963" 119 21 12 9195 "1" 1
"2964" 119 21 13 9548 "1" 1
"2965" 119 21 14 NA "1" 1
"2966" 119 21 15 9940 "1" 1
"2967" 119 21 16 NA "1" 1
"2968" 119 21 17 NA "1" 1
"2969" 119 21 18 9650 "1" 1
"2970" 119 21 19 9433 "1" 1
"2971" 119 21 20 9424 "1" 1
"2972" 119 21 21 9129 "1" 1
"2973" 119 21 22 9519 "1" 1
"2974" 119 21 23 9676 "1" 1
"2975" 119 21 24 9044 "1" 1
"2976" 120 35 0 9520 "0" 0
"2977" 120 35 1 13664 "0" 0
"2978" 120 35 2 14192 "0" 0
"2979" 120 35 3 13441 "0" 0
"2980" 120 35 4 12928 "0" 0
"2981" 120 35 5 NA "0" 0
"2982" 120 35 6 12821 "0" 0
"2983" 120 35 7 NA "0" 0
"2984" 120 35 8 12181 "0" 0
"2985" 120 35 9 NA "0" 0
"2986" 120 35 10 11724 "0" 0
"2987" 120 35 11 NA "0" 0
"2988" 120 35 12 10823 "0" 0
"2989" 120 35 13 10424 "0" 0
"2990" 120 35 14 NA "0" 0
"2991" 120 35 15 9989 "0" 0
"2992" 120 35 16 NA "0" 0
"2993" 120 35 17 9759 "0" 0
"2994" 120 35 18 9843 "0" 0
"2995" 120 35 19 9693 "0" 0
"2996" 120 35 20 10064 "0" 0
"2997" 120 35 21 10236 "0" 0
"2998" 120 35 22 NA "0" 0
"2999" 120 35 23 10179 "0" 0
"3000" 120 35 24 9699 "0" 0
"3001" 121 29 0 4243 "1" 1
"3002" 121 29 1 9411 "1" 1
"3003" 121 29 2 9531 "1" 1
"3004" 121 29 3 9415 "1" 1
"3005" 121 29 4 NA "1" 1
"3006" 121 29 5 8963 "1" 1
"3007" 121 29 6 9350 "1" 1
"3008" 121 29 7 9064 "1" 1
"3009" 121 29 8 8522 "1" 1
"3010" 121 29 9 NA "1" 1
"3011" 121 29 10 8908 "1" 1
"3012" 121 29 11 8692 "1" 1
"3013" 121 29 12 NA "1" 1
"3014" 121 29 13 8183 "1" 1
"3015" 121 29 14 8402 "1" 1
"3016" 121 29 15 NA "1" 1
"3017" 121 29 16 NA "1" 1
"3018" 121 29 17 8006 "1" 1
"3019" 121 29 18 8073 "1" 1
"3020" 121 29 19 8381 "1" 1
"3021" 121 29 20 8408 "1" 1
"3022" 121 29 21 8599 "1" 1
"3023" 121 29 22 8195 "1" 1
"3024" 121 29 23 NA "1" 1
"3025" 121 29 24 NA "1" 1
"3026" 122 25 0 2874 "1" 1
"3027" 122 25 1 7313 "1" 1
"3028" 122 25 2 7164 "1" 1
"3029" 122 25 3 6590 "1" 1
"3030" 122 25 4 6628 "1" 1
"3031" 122 25 5 6867 "1" 1
"3032" 122 25 6 6401 "1" 1
"3033" 122 25 7 6849 "1" 1
"3034" 122 25 8 NA "1" 1
"3035" 122 25 9 NA "1" 1
"3036" 122 25 10 7535 "1" 1
"3037" 122 25 11 7247 "1" 1
"3038" 122 25 12 7806 "1" 1
"3039" 122 25 13 7751 "1" 1
"3040" 122 25 14 NA "1" 1
"3041" 122 25 15 NA "1" 1
"3042" 122 25 16 NA "1" 1
"3043" 122 25 17 8587 "1" 1
"3044" 122 25 18 8513 "1" 1
"3045" 122 25 19 8738 "1" 1
"3046" 122 25 20 9182 "1" 1
"3047" 122 25 21 9179 "1" 1
"3048" 122 25 22 8785 "1" 1
"3049" 122 25 23 8512 "1" 1
"3050" 122 25 24 8346 "1" 1
"3051" 123 30 0 3810 "1" 1
"3052" 123 30 1 8584 "1" 1
"3053" 123 30 2 8099 "1" 1
"3054" 123 30 3 NA "1" 1
"3055" 123 30 4 NA "1" 1
"3056" 123 30 5 NA "1" 1
"3057" 123 30 6 8904 "1" 1
"3058" 123 30 7 8530 "1" 1
"3059" 123 30 8 8082 "1" 1
"3060" 123 30 9 8046 "1" 1
"3061" 123 30 10 8592 "1" 1
"3062" 123 30 11 8174 "1" 1
"3063" 123 30 12 7094 "1" 1
"3064" 123 30 13 NA "1" 1
"3065" 123 30 14 NA "1" 1
"3066" 123 30 15 6978 "1" 1
"3067" 123 30 16 7000 "1" 1
"3068" 123 30 17 7271 "1" 1
"3069" 123 30 18 NA "1" 1
"3070" 123 30 19 7789 "1" 1
"3071" 123 30 20 8104 "1" 1
"3072" 123 30 21 8244 "1" 1
"3073" 123 30 22 8176 "1" 1
"3074" 123 30 23 NA "1" 1
"3075" 123 30 24 7813 "1" 1
"3076" 124 27 0 3053 "0" 1
"3077" 124 27 1 7266 "0" 1
"3078" 124 27 2 7323 "0" 1
"3079" 124 27 3 7442 "0" 1
"3080" 124 27 4 6608 "0" 1
"3081" 124 27 5 6699 "0" 1
"3082" 124 27 6 6846 "0" 1
"3083" 124 27 7 7597 "0" 1
"3084" 124 27 8 8055 "0" 1
"3085" 124 27 9 8457 "0" 1
"3086" 124 27 10 NA "0" 1
"3087" 124 27 11 8486 "0" 1
"3088" 124 27 12 8810 "0" 1
"3089" 124 27 13 8619 "0" 1
"3090" 124 27 14 8760 "0" 1
"3091" 124 27 15 9083 "0" 1
"3092" 124 27 16 NA "0" 1
"3093" 124 27 17 NA "0" 1
"3094" 124 27 18 9048 "0" 1
"3095" 124 27 19 8460 "0" 1
"3096" 124 27 20 8760 "0" 1
"3097" 124 27 21 8654 "0" 1
"3098" 124 27 22 8950 "0" 1
"3099" 124 27 23 8958 "0" 1
"3100" 124 27 24 NA "0" 1
"3101" 125 26 0 5159 "0" 1
"3102" 125 26 1 8495 "0" 1
"3103" 125 26 2 8705 "0" 1
"3104" 125 26 3 NA "0" 1
"3105" 125 26 4 7895 "0" 1
"3106" 125 26 5 NA "0" 1
"3107" 125 26 6 8900 "0" 1
"3108" 125 26 7 8573 "0" 1
"3109" 125 26 8 8260 "0" 1
"3110" 125 26 9 7896 "0" 1
"3111" 125 26 10 NA "0" 1
"3112" 125 26 11 NA "0" 1
"3113" 125 26 12 NA "0" 1
"3114" 125 26 13 7923 "0" 1
"3115" 125 26 14 7870 "0" 1
"3116" 125 26 15 7240 "0" 1
"3117" 125 26 16 6837 "0" 1
"3118" 125 26 17 7936 "0" 1
"3119" 125 26 18 NA "0" 1
"3120" 125 26 19 7592 "0" 1
"3121" 125 26 20 6606 "0" 1
"3122" 125 26 21 NA "0" 1
"3123" 125 26 22 6406 "0" 1
"3124" 125 26 23 6819 "0" 1
"3125" 125 26 24 6395 "0" 1
"3126" 126 24 0 3955 "0" 1
"3127" 126 24 1 NA "0" 1
"3128" 126 24 2 7260 "0" 1
"3129" 126 24 3 7006 "0" 1
"3130" 126 24 4 6499 "0" 1
"3131" 126 24 5 6582 "0" 1
"3132" 126 24 6 6661 "0" 1
"3133" 126 24 7 NA "0" 1
"3134" 126 24 8 6944 "0" 1
"3135" 126 24 9 NA "0" 1
"3136" 126 24 10 6845 "0" 1
"3137" 126 24 11 6912 "0" 1
"3138" 126 24 12 6860 "0" 1
"3139" 126 24 13 6656 "0" 1
"3140" 126 24 14 NA "0" 1
"3141" 126 24 15 6353 "0" 1
"3142" 126 24 16 NA "0" 1
"3143" 126 24 17 6917 "0" 1
"3144" 126 24 18 6855 "0" 1
"3145" 126 24 19 6701 "0" 1
"3146" 126 24 20 6284 "0" 1
"3147" 126 24 21 5882 "0" 1
"3148" 126 24 22 5372 "0" 1
"3149" 126 24 23 5261 "0" 1
"3150" 126 24 24 5237 "0" 1
"3151" 127 25 0 2358 "0" 1
"3152" 127 25 1 6817 "0" 1
"3153" 127 25 2 7208 "0" 1
"3154" 127 25 3 6878 "0" 1
"3155" 127 25 4 NA "0" 1
"3156" 127 25 5 6880 "0" 1
"3157" 127 25 6 7434 "0" 1
"3158" 127 25 7 7970 "0" 1
"3159" 127 25 8 8221 "0" 1
"3160" 127 25 9 8389 "0" 1
"3161" 127 25 10 8564 "0" 1
"3162" 127 25 11 9093 "0" 1
"3163" 127 25 12 8397 "0" 1
"3164" 127 25 13 8158 "0" 1
"3165" 127 25 14 8089 "0" 1
"3166" 127 25 15 8494 "0" 1
"3167" 127 25 16 8495 "0" 1
"3168" 127 25 17 8125 "0" 1
"3169" 127 25 18 NA "0" 1
"3170" 127 25 19 8466 "0" 1
"3171" 127 25 20 NA "0" 1
"3172" 127 25 21 7762 "0" 1
"3173" 127 25 22 8049 "0" 1
"3174" 127 25 23 NA "0" 1
"3175" 127 25 24 NA "0" 1
"3176" 128 36 0 4386 "0" 1
"3177" 128 36 1 NA "0" 1
"3178" 128 36 2 7869 "0" 1
"3179" 128 36 3 7948 "0" 1
"3180" 128 36 4 7880 "0" 1
"3181" 128 36 5 7973 "0" 1
"3182" 128 36 6 7229 "0" 1
"3183" 128 36 7 8044 "0" 1
"3184" 128 36 8 8036 "0" 1
"3185" 128 36 9 7848 "0" 1
"3186" 128 36 10 7810 "0" 1
"3187" 128 36 11 NA "0" 1
"3188" 128 36 12 7790 "0" 1
"3189" 128 36 13 NA "0" 1
"3190" 128 36 14 8041 "0" 1
"3191" 128 36 15 7922 "0" 1
"3192" 128 36 16 8175 "0" 1
"3193" 128 36 17 NA "0" 1
"3194" 128 36 18 7260 "0" 1
"3195" 128 36 19 6392 "0" 1
"3196" 128 36 20 6104 "0" 1
"3197" 128 36 21 6174 "0" 1
"3198" 128 36 22 6850 "0" 1
"3199" 128 36 23 6425 "0" 1
"3200" 128 36 24 6226 "0" 1
"3201" 129 26 0 3440 "1" 1
"3202" 129 26 1 8844 "1" 1
"3203" 129 26 2 8737 "1" 1
"3204" 129 26 3 8548 "1" 1
"3205" 129 26 4 8126 "1" 1
"3206" 129 26 5 NA "1" 1
"3207" 129 26 6 8389 "1" 1
"3208" 129 26 7 8196 "1" 1
"3209" 129 26 8 NA "1" 1
"3210" 129 26 9 8024 "1" 1
"3211" 129 26 10 8278 "1" 1
"3212" 129 26 11 8341 "1" 1
"3213" 129 26 12 8143 "1" 1
"3214" 129 26 13 8659 "1" 1
"3215" 129 26 14 8848 "1" 1
"3216" 129 26 15 NA "1" 1
"3217" 129 26 16 7849 "1" 1
"3218" 129 26 17 8045 "1" 1
"3219" 129 26 18 7791 "1" 1
"3220" 129 26 19 8202 "1" 1
"3221" 129 26 20 7969 "1" 1
"3222" 129 26 21 7673 "1" 1
"3223" 129 26 22 7368 "1" 1
"3224" 129 26 23 7136 "1" 1
"3225" 129 26 24 7250 "1" 1
"3226" 130 32 0 8058 "0" 1
"3227" 130 32 1 11884 "0" 1
"3228" 130 32 2 11689 "0" 1
"3229" 130 32 3 NA "0" 1
"3230" 130 32 4 11686 "0" 1
"3231" 130 32 5 11487 "0" 1
"3232" 130 32 6 10816 "0" 1
"3233" 130 32 7 10442 "0" 1
"3234" 130 32 8 10146 "0" 1
"3235" 130 32 9 10338 "0" 1
"3236" 130 32 10 9574 "0" 1
"3237" 130 32 11 9537 "0" 1
"3238" 130 32 12 NA "0" 1
"3239" 130 32 13 8463 "0" 1
"3240" 130 32 14 NA "0" 1
"3241" 130 32 15 7509 "0" 1
"3242" 130 32 16 7176 "0" 1
"3243" 130 32 17 6853 "0" 1
"3244" 130 32 18 6929 "0" 1
"3245" 130 32 19 NA "0" 1
"3246" 130 32 20 6953 "0" 1
"3247" 130 32 21 NA "0" 1
"3248" 130 32 22 6599 "0" 1
"3249" 130 32 23 7115 "0" 1
"3250" 130 32 24 7363 "0" 1
