# Supplementary material for: Sensitivity Analyses for Missing in Repeatedly Measured Outcome Data
Source: Stat Med. 2025 Oct 7;44(23-24):e70282. doi: 10.1002/sim.70282 (PMC12503996; doi:10.1002/sim.70282)
Supplement: Supplementary file 1 — Data S1. Supporting Information. [file SIM-44-0-s001.zip › Imp_12_1.23ex.R]

################################################################################
# This script defines the functions for the imputation and sensitivity analysis 
# A DEMO IS AT THE BOTTOM OF THE SCRIPT
################################################################################
#library(matrixcalc)
library(mvtnorm)
library(mice)
library(broom.mixed)
library(lme4)
library(parallel)
library(doParallel)

#----------------------------------------------
#----------------------------------------------
# Define skip.streams
#----------------------------------------------
#----------------------------------------------
skip.streams=function(n){
  x=.Random.seed
  for (i in seq_len(n))
    x=nextRNGStream(x)
  assign('.Random.seed',x,pos=.GlobalEnv)
}

#-------------------------------------------------------------------------------
# MissForrest Function to impute data 

# Inputs: long.dat and wide.dat (data sets with missingness), 
#          M (# of imputations; default is 10), fit (LMM fit to observed data)

# Output: data frame in long format with all M imputed datasets
#-------------------------------------------------------------------------------
impute.mf.data = function(ldat, wdat, M, fit, delta_type, nperson, MI_type ){
#-------------------------------------------------
# Add missingness Yij indicator to long data (Rij)
#-------------------------------------------------
#Rij = 1 if Yij is missing 

ldat$rij = is.na(ldat$y)
ldat$rij = ifelse(ldat$rij==T,1,0) #if missing, Rij = 1
#Could also do ldat$rij = as.numeric(is.na(ldat$y))
num_miss=sum(ldat$rij==1)
cat('---------------------------------------------','\n')
cat('Total number of missing obs=',num_miss,'\n')

#----------------------------------------------------------
# Add mij: number of consecutive missing whenever rij==1 
#----------------------------------------------------------
ldat$mij=ldat$rij
ID=ldat$id[ldat$rij==1]
TIME=ldat$time[ldat$rij==1]
MULT=ldat$mij[ldat$rij==1]
i=1
idprev=0
timeprev=0
while (i <= length(MULT)) {
  if (ID[i]==idprev) {
    if (TIME[i]==timeprev+1) {MULT[i]=MULT[i-1]+1}
  }
  idprev=ID[i]
  timeprev=TIME[i]
  i=i+1
}
ldat$mij[ldat$mij==1]=MULT

#cat('MULT=','\n')
#print(MULT[1:50])
#cat('---------------------------------------------','\n')
#cat('START Missforest','\n')
#cat('Wide Data =','\n')
#print(wdat[1:10,])
#cat('START Missforest','\n')
#cat('Long Data =','\n')
#print(ldat[1:10,])
#cat('---------------------------------------------','\n')

wdat.mice=wdat

wdat.mice$lastobs1=wdat.mice$y0
t=2
while (t <= 24) {
  if (t <= 12) {
    yprior_last=rep(NA,times=nperson)
    i=1
    while (i <= nperson){
#      cat('i=',i,'\n')
      yprior=wdat[i,c("y0","y1","y2","y3","y4","y5","y6","y7","y8","y9","y10","y11","y12")]
      ysave=yprior
      yprior_index=c(0:12)
      yprior=yprior[yprior_index < t]
      yprior_index=yprior_index[yprior_index < t]
      index_last=yprior_index[!is.na(yprior)]
      index_last=index_last[length(index_last)]
#      cat('index_last=',index_last,'\n')
      yprior_last[i]=as.numeric(ysave[index_last+1])
      i=i+1
    }
    lastobs=yprior_last
  } else {
    yprior_last=rep(NA,times=nperson)
    i=1
    while (i <= nperson){
#      cat('i=',i,'\n')
      yprior=wdat[i,c("y0","y1","y2","y3","y4","y5","y6","y7","y8","y9","y10","y11","y12",
        "y13","y14","y15","y16","y17","y18","y19","y20","y21","y22","y23","y24")]
      ysave=yprior
      yprior_index=c(0:24)
      yprior=yprior[yprior_index < t]
      yprior_index=yprior_index[yprior_index < t]
      index_last=yprior_index[!is.na(yprior)]
      index_last=index_last[length(index_last)]
#      cat('index_last=',index_last,'\n')
      yprior_last[i]=as.numeric(ysave[index_last+1])
      i=i+1
    }
    lastobs=yprior_last
  }
  if (t==2) {wdat.mice$lastobs2=lastobs}
  if (t==3) {wdat.mice$lastobs3=lastobs}
  if (t==4) {wdat.mice$lastobs4=lastobs}
  if (t==5) {wdat.mice$lastobs5=lastobs}
  if (t==6) {wdat.mice$lastobs6=lastobs}
  if (t==7) {wdat.mice$lastobs7=lastobs}
  if (t==8) {wdat.mice$lastobs8=lastobs}
  if (t==9) {wdat.mice$lastobs9=lastobs}
  if (t==10) {wdat.mice$lastobs10=lastobs}
  if (t==11) {wdat.mice$lastobs11=lastobs}
  if (t==12) {wdat.mice$lastobs12=lastobs}
  if (t==13) {wdat.mice$lastobs13=lastobs}
  if (t==14) {wdat.mice$lastobs14=lastobs}
  if (t==15) {wdat.mice$lastobs15=lastobs}
  if (t==16) {wdat.mice$lastobs16=lastobs}
  if (t==17) {wdat.mice$lastobs17=lastobs}
  if (t==18) {wdat.mice$lastobs18=lastobs}
  if (t==19) {wdat.mice$lastobs19=lastobs}
  if (t==20) {wdat.mice$lastobs20=lastobs}
  if (t==21) {wdat.mice$lastobs21=lastobs}
  if (t==22) {wdat.mice$lastobs22=lastobs}
  if (t==23) {wdat.mice$lastobs23=lastobs}
  if (t==24) {wdat.mice$lastobs24=lastobs}
  t=t+1
}

wdat.mice$miss1=as.numeric(is.na(wdat.mice$y1))
wdat.mice$miss2=as.numeric(is.na(wdat.mice$y2))
wdat.mice$miss3=as.numeric(is.na(wdat.mice$y3))
wdat.mice$miss4=as.numeric(is.na(wdat.mice$y4))
wdat.mice$miss5=as.numeric(is.na(wdat.mice$y5))
wdat.mice$miss6=as.numeric(is.na(wdat.mice$y6))
wdat.mice$miss7=as.numeric(is.na(wdat.mice$y7))
wdat.mice$miss8=as.numeric(is.na(wdat.mice$y8))
wdat.mice$miss9=as.numeric(is.na(wdat.mice$y9))
wdat.mice$miss10=as.numeric(is.na(wdat.mice$y10))
wdat.mice$miss11=as.numeric(is.na(wdat.mice$y11))
wdat.mice$miss12=as.numeric(is.na(wdat.mice$y12))
wdat.mice$miss13=as.numeric(is.na(wdat.mice$y13))
wdat.mice$miss14=as.numeric(is.na(wdat.mice$y14))
wdat.mice$miss15=as.numeric(is.na(wdat.mice$y15))
wdat.mice$miss16=as.numeric(is.na(wdat.mice$y16))
wdat.mice$miss17=as.numeric(is.na(wdat.mice$y17))
wdat.mice$miss18=as.numeric(is.na(wdat.mice$y18))
wdat.mice$miss19=as.numeric(is.na(wdat.mice$y19))
wdat.mice$miss20=as.numeric(is.na(wdat.mice$y20))
wdat.mice$miss21=as.numeric(is.na(wdat.mice$y21))
wdat.mice$miss22=as.numeric(is.na(wdat.mice$y22))
wdat.mice$miss23=as.numeric(is.na(wdat.mice$y23))
wdat.mice$miss24=as.numeric(is.na(wdat.mice$y24))
wdat.mice=wdat.mice[,c("ba","a","y0","y1","y2","y3","y4","y5","y6","y7","y8","y9","y10","y11","y12",
     "y13","y14","y15","y16","y17","y18","y19","y20","y21","y22","y23","y24",
#     "miss1","miss2","miss3","miss4","miss5","miss6","miss7","miss8","miss9","miss10","miss11","miss12",
#     "miss13","miss14","miss15","miss16","miss17","miss18","miss19","miss20","miss21","miss22","miss23","miss24"
     "lastobs1","lastobs2","lastobs3","lastobs4","lastobs5","lastobs6","lastobs7","lastobs8","lastobs9",
     "lastobs10","lastobs11","lastobs12","lastobs13","lastobs14","lastobs15","lastobs16","lastobs17","lastobs18",
     "lastobs19","lastobs20","lastobs21","lastobs22","lastobs23","lastobs24"
     )]
wdat.mice$a=as.numeric(wdat.mice$a)
wdat.mice.mat=as.matrix(wdat.mice[,c("ba","a","y0","y1","y2","y3","y4","y5","y6","y7","y8","y9","y10","y11","y12",
#     "y13","y14","y15","y16","y17","y18","y19","y20","y21","y22","y23","y24")])
     "y13","y14","y15","y16","y17","y18","y19","y20","y21","y22","y23","y24",
#     "miss1","miss2","miss3","miss4","miss5","miss6","miss7","miss8","miss9","miss10","miss11","miss12",
#     "miss13","miss14","miss15","miss16","miss17","miss18","miss19","miss20","miss21","miss22","miss23","miss24"
     "lastobs1","lastobs2","lastobs3","lastobs4","lastobs5","lastobs6","lastobs7","lastobs8","lastobs9",
     "lastobs10","lastobs11","lastobs12","lastobs13","lastobs14","lastobs15","lastobs16","lastobs17","lastobs18",
     "lastobs19","lastobs20","lastobs21","lastobs22","lastobs23","lastobs24"
     )])
wdat.mice.mat=as.vector(t(wdat.mice.mat))

# USE ONLY BA, A, & Y0
#------------------------------------------------------------------
#predictorMat=rep(0,times=27*27)
#dim(predictorMat)=c(27,27)
#predictorMat[4:27,1]=1
#predictorMat[4:27,2]=1
#predictorMat[4:27,3]=1

# USE ONLY BA, A, & previous Y
#------------------------------------------------------------------
#  predictorMat=rep(0,times=27*27)
#  dim(predictorMat)=c(27,27)
#  predictorMat[4:27,1]=1
#  predictorMat[4:27,2]=1
#  predictorMat[4:27,3]=1
#  i=5
#  while (i <= 27) {
#    predictorMat[i,4:(i-1)]=1
#    i=i+1
#  }

# USE ALL VARIBLES
#------------------------------------------------------------------
#  predictorMat=rep(1,times=27*27)
#  dim(predictorMat)=c(27,27)
#  i=1
#  while (i <= 27) {
#    predictorMat[i,i]=0
#    i=i+1
#  }

#  cat('---------------------------------------------','\n')
#  cat('PredictorMat=','\n')
#  print(predictorMat)
#  cat('---------------------------------------------','\n')
#  cat('---------------------------------------------','\n')
#  cat('dim(wdat.mice.mat)=',dim(wdat.mice.mat),'\n')
#  cat('---------------------------------------------','\n')
#  cat('Wide Data for MICE2=','\n')
#  print(wdat.mice[1:10,])
#  cat('---------------------------------------------','\n')


#cat('---------------------------------------------','\n')
#cat('Summary of Imputed Wide Data=','\n')
#print(summary(z))
#cat('---------------------------------------------','\n')
#cat('First Imputed Wide Data=','\n')
#print(z1)
#cat('---------------------------------------------','\n')
lmm.imp = data.frame()
for (m in 1:M){
  z=missForest(wdat.mice,M)
#  imp.wide=complete(z,m)
  imp.wide=z[[1]]

#  cat('---------------------------------------------','\n')
#  cat('m=',m,'\n')
#  cat('---------------------------------------------','\n')
#  cat('Imputed Wide Data=','\n')
#  print(imp.wide[1:10,])
#  cat('---------------------------------------------','\n')

  imp.wide.mat=as.matrix(imp.wide[,c("ba","a","y0","y1","y2","y3","y4","y5","y6","y7","y8","y9","y10","y11","y12",
#     "y13","y14","y15","y16","y17","y18","y19","y20","y21","y22","y23","y24")])
     "y13","y14","y15","y16","y17","y18","y19","y20","y21","y22","y23","y24",
#     "miss1","miss2","miss3","miss4","miss5","miss6","miss7","miss8","miss9","miss10","miss11","miss12",
#     "miss13","miss14","miss15","miss16","miss17","miss18","miss19","miss20","miss21","miss22","miss23","miss24"
     "lastobs1","lastobs2","lastobs3","lastobs4","lastobs5","lastobs6","lastobs7","lastobs8","lastobs9",
     "lastobs10","lastobs11","lastobs12","lastobs13","lastobs14","lastobs15","lastobs16","lastobs17","lastobs18",
     "lastobs19","lastobs20","lastobs21","lastobs22","lastobs23","lastobs24"
     )])
  imp.wide.mat=as.vector(t(imp.wide.mat))
  imp.long = ldat 
  imp.long$.imp = rep(m,length(imp.long$y))
  imp.long$y[imp.long$rij==1] = imp.wide.mat[is.na(wdat.mice.mat)]

#  cat('---------------------------------------------','\n')
#  cat('Imputed Long Data for Person 1=','\n')
#  print(imp.long[imp.long$id==1,])
#  cat('---------------------------------------------','\n')
#  cat('---------------------------------------------','\n')
#  cat('Imputed Long Data for Person 2=','\n')
#  print(imp.long[imp.long$id==2,])
#  cat('---------------------------------------------','\n')

  lmm.imp = rbind(lmm.imp, imp.long)
}

return(list(lmm.imp)) #long and wide dataset with all M imputed datasets
}
#
#-------------------------------------------------------------------------------
# END MissForest Function to impute data 


#
#-------------------------------------------------------------------------------
# MICE Function to impute data 

# Inputs: long.dat and wide.dat (data sets with missingness), 
#          M (# of imputations; default is 10), fit (LMM fit to observed data)

# Output: data frame in long format with all M imputed datasets
#-------------------------------------------------------------------------------
impute.mice.data = function(ldat, wdat, M, fit, delta_type, nperson, MI_type ){
#-------------------------------------------------
# Add missingness Yij indicator to long data (Rij)
#-------------------------------------------------
#Rij = 1 if Yij is missing 

ldat$rij = is.na(ldat$y)
ldat$rij = ifelse(ldat$rij==T,1,0) #if missing, Rij = 1
#Could also do ldat$rij = as.numeric(is.na(ldat$y))
num_miss=sum(ldat$rij==1)
cat('---------------------------------------------','\n')
cat('Total number of missing obs=',num_miss,'\n')

#----------------------------------------------------------
# Add mij: number of consecutive missing whenever rij==1 
#----------------------------------------------------------
ldat$mij=ldat$rij
ID=ldat$id[ldat$rij==1]
TIME=ldat$time[ldat$rij==1]
MULT=ldat$mij[ldat$rij==1]
i=1
idprev=0
timeprev=0
while (i <= length(MULT)) {
  if (ID[i]==idprev) {
    if (TIME[i]==timeprev+1) {MULT[i]=MULT[i-1]+1}
  }
  idprev=ID[i]
  timeprev=TIME[i]
  i=i+1
}
ldat$mij[ldat$mij==1]=MULT

#cat('MULT=','\n')
#print(MULT[1:50])
#cat('---------------------------------------------','\n')
#cat('START MICE','\n')
#cat('Wide Data =','\n')
#print(wdat[1:10,])
#cat('START MICE','\n')
#cat('Long Data =','\n')
#print(ldat[1:10,])
#cat('---------------------------------------------','\n')

#---------------------------------------------------------------------
#  BEGIN MI_type=MICE
#  
if (MI_type=="MICE") {

  ldat.mice=ldat
  ldat.mice$y0=rep(NA,times=length(ldat.mice$id))
  i=1
  while (i <= length(ldat.mice$id)) { 
    if (ldat.mice$time[i]==0) {y0=ldat.mice$y[i]}
    ldat.mice$y0[i]=y0
    i=i+1
  }
  ldat.mice=ldat.mice[,c("ba","a","y0","y","time")]
#  ldat.mice.mat=as.matrix(ldat.mice[,c("ba","a","y0","y","time","time2","time3")])
#  ldat.mice.mat=as.vector(t(ldat.mice.mat))
#cat('---------------------------------------------','\n')
#cat('dim(ldat.mice.mat)=',dim(ldat.mice.mat),'\n')
#cat('---------------------------------------------','\n')
#cat('Long Data for MICE=','\n')
#print(ldat.mice.mat[1:10,])
#cat('---------------------------------------------','\n')

  z=mice(ldat.mice,M,printFlag=FALSE)

#cat('---------------------------------------------','\n')
#cat('Summary of Imputed Long Data=','\n')
#print(summary(z))
#cat('---------------------------------------------','\n')
#cat('First Imputed Long Data=','\n')
#print(z)
#cat('---------------------------------------------','\n')

  lmm.imp = data.frame()
  for (m in 1:M){
    imp.long=complete(z,m)

#  cat('---------------------------------------------','\n')
#  cat('m=',m,'\n')
#  cat('---------------------------------------------','\n')
#  cat('Imputed Long Data=','\n')
#  print(imp.long[1:10,])
#  cat('---------------------------------------------','\n')

#    imp.long.mat=as.matrix(imp.long[,c("ba","a","y0","y","time","time2","time3")])
#    imp.long.mat=as.vector(t(imp.long.mat))
    imp.long.mat = imp.long
    imp.long = ldat 
    imp.long$.imp = rep(m,length(imp.long$y))
#    imp.long$y[imp.long$rij==1] = imp.long.mat[is.na(ldat.mice.mat)]
    imp.long$y[imp.long$rij==1] = imp.long.mat$y[is.na(imp.long$y)]

#  cat('---------------------------------------------','\n')
#  cat('Imputed Long Data for Person 1=','\n')
#  print(imp.long[imp.long$id==1,])
#  cat('---------------------------------------------','\n')
#  cat('---------------------------------------------','\n')
#  cat('Imputed Long Data for Person 2=','\n')
#  print(imp.long[imp.long$id==2,])
#  cat('---------------------------------------------','\n')

    lmm.imp = rbind(lmm.imp, imp.long)
  }
}
#  END MI_type=MICE
#  
#---------------------------------------------------------------------

#---------------------------------------------------------------------
#  BEGIN MI_type=MICE2
#  
if (MI_type=="MICE2") {

  wdat.mice=wdat

  wdat.mice$lastobs1=wdat.mice$y0
  t=2
  while (t <= 24) {
    if (t <= 12) {
      yprior_last=rep(NA,times=nperson)
      i=1
      while (i <= nperson){
#      cat('i=',i,'\n')
        yprior=wdat[i,c("y0","y1","y2","y3","y4","y5","y6","y7","y8","y9","y10","y11","y12")]
        ysave=yprior
        yprior_index=c(0:12)
        yprior=yprior[yprior_index < t]
        yprior_index=yprior_index[yprior_index < t]
        index_last=yprior_index[!is.na(yprior)]
        index_last=index_last[length(index_last)]
#      cat('index_last=',index_last,'\n')
        yprior_last[i]=as.numeric(ysave[index_last+1])
        i=i+1
      }
      lastobs=yprior_last
    } else {
      yprior_last=rep(NA,times=nperson)
      i=1
      while (i <= nperson){
#      cat('i=',i,'\n')
        yprior=wdat[i,c("y0","y1","y2","y3","y4","y5","y6","y7","y8","y9","y10","y11","y12",
          "y13","y14","y15","y16","y17","y18","y19","y20","y21","y22","y23","y24")]
        ysave=yprior
        yprior_index=c(0:24)
        yprior=yprior[yprior_index < t]
        yprior_index=yprior_index[yprior_index < t]
        index_last=yprior_index[!is.na(yprior)]
        index_last=index_last[length(index_last)]
#      cat('index_last=',index_last,'\n')
        yprior_last[i]=as.numeric(ysave[index_last+1])
        i=i+1
      }
      lastobs=yprior_last
    }
    if (t==2) {wdat.mice$lastobs2=lastobs}
    if (t==3) {wdat.mice$lastobs3=lastobs}
    if (t==4) {wdat.mice$lastobs4=lastobs}
    if (t==5) {wdat.mice$lastobs5=lastobs}
    if (t==6) {wdat.mice$lastobs6=lastobs}
    if (t==7) {wdat.mice$lastobs7=lastobs}
    if (t==8) {wdat.mice$lastobs8=lastobs}
    if (t==9) {wdat.mice$lastobs9=lastobs}
    if (t==10) {wdat.mice$lastobs10=lastobs}
    if (t==11) {wdat.mice$lastobs11=lastobs}
    if (t==12) {wdat.mice$lastobs12=lastobs}
    if (t==13) {wdat.mice$lastobs13=lastobs}
    if (t==14) {wdat.mice$lastobs14=lastobs}
    if (t==15) {wdat.mice$lastobs15=lastobs}
    if (t==16) {wdat.mice$lastobs16=lastobs}
    if (t==17) {wdat.mice$lastobs17=lastobs}
    if (t==18) {wdat.mice$lastobs18=lastobs}
    if (t==19) {wdat.mice$lastobs19=lastobs}
    if (t==20) {wdat.mice$lastobs20=lastobs}
    if (t==21) {wdat.mice$lastobs21=lastobs}
    if (t==22) {wdat.mice$lastobs22=lastobs}
    if (t==23) {wdat.mice$lastobs23=lastobs}
    if (t==24) {wdat.mice$lastobs24=lastobs}
    t=t+1
  }
  wdat.mice=wdat.mice[,c("ba","a","y0","y1","y2","y3","y4","y5","y6","y7","y8","y9","y10","y11","y12",
       "y13","y14","y15","y16","y17","y18","y19","y20","y21","y22","y23","y24",
       "lastobs1","lastobs2","lastobs3","lastobs4","lastobs5","lastobs6","lastobs7","lastobs8","lastobs9",
       "lastobs10","lastobs11","lastobs12","lastobs13","lastobs14","lastobs15","lastobs16","lastobs17","lastobs18",
       "lastobs19","lastobs20","lastobs21","lastobs22","lastobs23","lastobs24"
       )]
  wdat.mice$a=as.numeric(wdat.mice$a)
  wdat.mice.mat=as.matrix(wdat.mice[,c("ba","a","y0","y1","y2","y3","y4","y5","y6","y7","y8","y9","y10","y11","y12",
       "y13","y14","y15","y16","y17","y18","y19","y20","y21","y22","y23","y24",
       "lastobs1","lastobs2","lastobs3","lastobs4","lastobs5","lastobs6","lastobs7","lastobs8","lastobs9",
       "lastobs10","lastobs11","lastobs12","lastobs13","lastobs14","lastobs15","lastobs16","lastobs17","lastobs18",
       "lastobs19","lastobs20","lastobs21","lastobs22","lastobs23","lastobs24"
       )])
  wdat.mice.mat=as.vector(t(wdat.mice.mat))

# USE ONLY BA, A, & Y0
#------------------------------------------------------------------
#  predictorMat=rep(0,times=27*27)
#  dim(predictorMat)=c(27,27)
#  predictorMat[4:27,1]=1
#  predictorMat[4:27,2]=1
#  predictorMat[4:27,3]=1

# USE ONLY BA, A, & previous Y
#------------------------------------------------------------------
#  predictorMat=rep(0,times=27*27)
#  dim(predictorMat)=c(27,27)
#  predictorMat[4:27,1]=1
#  predictorMat[4:27,2]=1
#  predictorMat[4:27,3]=1
#  i=5
#  while (i <= 27) {
#    predictorMat[i,4:(i-1)]=1
#    i=i+1
#  }

# USE ALL VARIBLES
#------------------------------------------------------------------
  predictorMat=rep(1,times=51*51)
  dim(predictorMat)=c(51,51)
  i=1
  while (i <= 51) {
    predictorMat[i,i]=0
    if (i==1) {predictorMat[1,1:51]=0}
    if (i==2) {predictorMat[2,1:51]=0}
    if (i==3) {predictorMat[3,1:51]=0}
    if (i==4) {predictorMat[4,28:51]=0}
    if (i==5) {predictorMat[5,28]=0}
    if (i==5) {predictorMat[5,30:51]=0}
    if (i==6) {predictorMat[6,28:29]=0}
    if (i==6) {predictorMat[6,31:51]=0}
    if (i==7) {predictorMat[7,28:30]=0}
    if (i==7) {predictorMat[7,32:51]=0}
    if (i==8) {predictorMat[8,28:31]=0}
    if (i==8) {predictorMat[8,33:51]=0}
    if (i==9) {predictorMat[9,28:32]=0}
    if (i==9) {predictorMat[9,34:51]=0}
    if (i==10) {predictorMat[10,28:33]=0}
    if (i==10) {predictorMat[10,35:51]=0}
    if (i==11) {predictorMat[11,28:34]=0}
    if (i==11) {predictorMat[11,36:51]=0}
    if (i==12) {predictorMat[12,28:35]=0}
    if (i==12) {predictorMat[12,37:51]=0}
    if (i==13) {predictorMat[13,28:36]=0}
    if (i==13) {predictorMat[13,38:51]=0}
    if (i==14) {predictorMat[14,28:37]=0}
    if (i==14) {predictorMat[14,39:51]=0}
    if (i==15) {predictorMat[15,28:38]=0}
    if (i==15) {predictorMat[15,40:51]=0}
    if (i==16) {predictorMat[16,28:39]=0}
    if (i==16) {predictorMat[16,41:51]=0}
    if (i==17) {predictorMat[17,28:40]=0}
    if (i==17) {predictorMat[17,42:51]=0}
    if (i==18) {predictorMat[18,28:41]=0}
    if (i==18) {predictorMat[18,43:51]=0}
    if (i==19) {predictorMat[19,28:42]=0}
    if (i==19) {predictorMat[19,44:51]=0}
    if (i==20) {predictorMat[20,28:43]=0}
    if (i==20) {predictorMat[20,45:51]=0}
    if (i==21) {predictorMat[21,28:44]=0}
    if (i==21) {predictorMat[21,46:51]=0}
    if (i==22) {predictorMat[22,28:45]=0}
    if (i==22) {predictorMat[22,47:51]=0}
    if (i==23) {predictorMat[23,28:46]=0}
    if (i==23) {predictorMat[23,48:51]=0}
    if (i==24) {predictorMat[24,28:47]=0}
    if (i==24) {predictorMat[24,49:51]=0}
    if (i==25) {predictorMat[25,28:48]=0}
    if (i==25) {predictorMat[25,50:51]=0}
    if (i==26) {predictorMat[26,28:49]=0}
    if (i==26) {predictorMat[26,51:51]=0}
    if (i==27) {predictorMat[27,28:50]=0}
    if (i==28) {predictorMat[28,1:51]=0}
    if (i==29) {predictorMat[29,1:51]=0}
    if (i==30) {predictorMat[30,1:51]=0}
    if (i==31) {predictorMat[31,1:51]=0}
    if (i==32) {predictorMat[32,1:51]=0}
    if (i==33) {predictorMat[33,1:51]=0}
    if (i==34) {predictorMat[34,1:51]=0}
    if (i==35) {predictorMat[35,1:51]=0}
    if (i==36) {predictorMat[36,1:51]=0}
    if (i==37) {predictorMat[37,1:51]=0}
    if (i==38) {predictorMat[38,1:51]=0}
    if (i==39) {predictorMat[39,1:51]=0}
    if (i==40) {predictorMat[40,1:51]=0}
    if (i==41) {predictorMat[41,1:51]=0}
    if (i==42) {predictorMat[42,1:51]=0}
    if (i==43) {predictorMat[43,1:51]=0}
    if (i==44) {predictorMat[44,1:51]=0}
    if (i==45) {predictorMat[45,1:51]=0}
    if (i==46) {predictorMat[46,1:51]=0}
    if (i==47) {predictorMat[47,1:51]=0}
    if (i==48) {predictorMat[48,1:51]=0}
    if (i==49) {predictorMat[49,1:51]=0}
    if (i==50) {predictorMat[50,1:51]=0}
    if (i==51) {predictorMat[51,1:51]=0}
    i=i+1
  }

#  cat('---------------------------------------------','\n')
#  cat('PredictorMat=','\n')
#  print(predictorMat)
#  cat('---------------------------------------------','\n')
#  cat('---------------------------------------------','\n')
#  cat('dim(wdat.mice.mat)=',dim(wdat.mice.mat),'\n')
  cat('---------------------------------------------','\n')
  cat('Wide Data for MICE2=','\n')
  print(wdat.mice[1:10,])
  print(summary(wdat.mice))
  cat('# missing values in Wide Data for MICE2=',sum(is.na(wdat.mice)),'\n')
  cat('---------------------------------------------','\n')
#  cat('SAVE dataset for MICE2=','\n')
#  write.table(wdat.mice,file="wdat.mice",sep=" ")
#  cat('---------------------------------------------','\n')

  z=mice(wdat.mice,M,predictorMatrix=predictorMat,printFlag=FALSE,remove.collinear=FALSE)
#  z=mice(wdat.mice,M,predictorMatrix=predictorMat,printFlag=FALSE)
#  z=mice(wdat.mice,M,method="rf",predictorMatrix=predictorMat,printFlag=FALSE)
#  z=mice(wdat.mice,M,printFlag=FALSE)
#  cat('---------------------------------------------','\n')
#  cat('typeof(z)=',typeof(z),'\n')
#  cat('length(z)=',length(z),'\n')
#  cat('---------------------------------------------','\n')
#  cat('First element of z=','\n')
#  print(z[[1]][1:10,])
#  cat('Second element of z=','\n')
#  print(z[[2]])
#cat('Third element of z=','\n')
#print(z[[3]][1:10,])


#cat('---------------------------------------------','\n')
#cat('Output from MICE=','\n')
#print(z)
#cat('---------------------------------------------','\n')
#cat('First Imputed Wide Data=','\n')
#print(z1)
#cat('---------------------------------------------','\n')
  lmm.imp = data.frame()
  for (m in 1:M){
    imp.wide=mice::complete(z,m)

  cat('---------------------------------------------','\n')
  cat('m=',m,'\n')
  cat('---------------------------------------------','\n')
  cat('Imputed Wide Data=','\n')
  print(imp.wide[1:10,1:27])
  print(summary(imp.wide))
  cat('# missing values in Imputed Wide Data=',sum(is.na(imp.wide)),'\n')
  cat('---------------------------------------------','\n')

    imp.wide.mat=as.matrix(imp.wide[,c("ba","a","y0","y1","y2","y3","y4","y5","y6","y7","y8","y9","y10","y11","y12",
       "y13","y14","y15","y16","y17","y18","y19","y20","y21","y22","y23","y24",
       "lastobs1","lastobs2","lastobs3","lastobs4","lastobs5","lastobs6","lastobs7","lastobs8","lastobs9",
       "lastobs10","lastobs11","lastobs12","lastobs13","lastobs14","lastobs15","lastobs16","lastobs17","lastobs18",
       "lastobs19","lastobs20","lastobs21","lastobs22","lastobs23","lastobs24"
       )])
    imp.wide.mat=as.vector(t(imp.wide.mat))
    imp.long = ldat 
    imp.long$.imp = rep(m,length(imp.long$y))
    imp.long$y[imp.long$rij==1] = imp.wide.mat[is.na(wdat.mice.mat)]
#  cat('---------------------------------------------','\n')
#  cat('Imputed Long Data for Person 1=','\n')
#  print(imp.long[imp.long$id==1,])
#  cat('---------------------------------------------','\n')
#  cat('---------------------------------------------','\n')
#  cat('Imputed Long Data for Person 2=','\n')
#  print(imp.long[imp.long$id==2,])
#  cat('---------------------------------------------','\n')
    lmm.imp = rbind(lmm.imp, imp.long)
  }
}
#  END MI_type=MICE2
#  
#---------------------------------------------------------------------

return(list(lmm.imp)) #long and wide dataset with all M imputed datasets
}

#-------------------------------------------------------------------------------
# Function to impute data 

# Inputs: long.dat and wide.dat (data sets with missingness), 
#          M (# of imputations; default is 10), fit (LMM fit to observed data)

# Output: data frame in long format with all M imputed datasets
#-------------------------------------------------------------------------------


impute.data = function(ldat, wdat, M, fit, delta_type, nperson, MI_type ){

#cat('Before imputing ldat=','\n')
#print(ldat[1:30,c("id","time","y","BMI")])

#-------------------------------------------------
# Add missingness Yij indicator to long data (Rij)
#-------------------------------------------------
#Rij = 1 if Yij is missing 

ldat$rij = is.na(ldat$y)
ldat$rij = ifelse(ldat$rij==T,1,0) #if missing, Rij = 1
#Could also do ldat$rij = as.numeric(is.na(ldat$y))
num_miss=sum(ldat$rij==1)
cat('---------------------------------------------','\n')
cat('Total number of missing obs=',num_miss,'\n')

#----------------------------------------------------------
# Add mij: number of consecutive missing whenever rij==1 
#----------------------------------------------------------
ldat$mij=ldat$rij
ID=ldat$id[ldat$rij==1]
TIME=ldat$time[ldat$rij==1]
MULT=ldat$mij[ldat$rij==1]
i=1
idprev=0
timeprev=0
while (i <= length(MULT)) {
  if (ID[i]==idprev) {
    if (TIME[i]==timeprev+1) {MULT[i]=MULT[i-1]+1}
  }
  idprev=ID[i]
  timeprev=TIME[i]
  i=i+1
}
ldat$mij[ldat$mij==1]=MULT

#cat('MULT=','\n')
#print(MULT[1:50])

#-------------------------------------------------
# Initialize wide and long datasets that stores the M imputed datasets
#-------------------------------------------------
lmm.imp = data.frame()
lm.imp=data.frame()
lmm.imp.james = data.frame()
lm.imp.james=data.frame()

# For each imputation m in {1,....,M}...
MI_switch=0
for (m in 1:M){
#set.seed(m)

#-------------------------------------------------------------------------------
#*******************************************************************************
#-------------------------------------------------------------------------------
# STEP A: Draw fixed effects and random effects
#-------------------------------------------------------------------------------
#*******************************************************************************
#-------------------------------------------------------------------------------

#cat('---------------------------------------------','\n')
#cat('m=',m,'\n')
#cat('STEP A','\n')
#cat('---------------------------------------------','\n')

#cat('ldat=','\n')
#print(ldat[1:30,c("id","time","y","BMI","time1","time2")])

#-------------------
# Draw fixed effects 
#-------------------
Beta = fixef(fit)
#cat('Beta=',Beta,'\n')
VarBeta = matrix(vcov(fit),nrow=length(Beta))
#VarBeta = matrix(vcovCR(fit,type="CR2"),nrow=length(Beta))
#cat('---------------------------------------------','\n')
#cat('VarBeta=','\n')
#print(VarBeta)
#cat('---------------------------------------------','\n')
drawn.betas = rmvnorm(1,mean=Beta,sigma=VarBeta)
#cat('---------------------------------------------','\n')
#cat('drawn.betas=',drawn.betas,'\n')
#is.positive.semi.definite(VarBeta) #Do I need the Cholesky decomposition? Maybe not, because covariance matrix is always positive semi-definite?
names.fixed=c("ba","a1","a2","a3","a4","a5","a6","a7","a8","a9",
              "a10","a11","a12","a13","a14","a15","a16","a17","a18","a19",
              "a20","a21","a22","a23","a24",
              "runin","time0","time1","time2","time3")
#names.fixed=c("ba","a1","a2","a3","a4","a5","a6","a7","a8","a9",
#              "a10","a11","a12","a13","a14","a15","a16","a17","a18","a19",
#              "a20","a21","a22","a23","a24","b113","b114","b115","b116","b117",
#              "b118","b119","b120","b121","b122","b123","b124","b013","b014",
#              "b015","b016","b017","b018","b019","b020","b021","b022","b023",
#              "b024","nr113","nr114","nr115","nr116","nr117","nr118","nr119",
#              "nr120","nr121","nr122","nr123","nr124","nr013","nr014","nr015",
#              "nr016","nr017","nr018","nr019","nr020","nr021","nr022","nr023",
#              "nr024","runin","time0","time1","time2","time3","BMI")
#names.fixed=c("ba","a1","a2","a3","a4","a5","a6","a7","a8","a9",
#              "a10","a11","a12","a13","a14","a15","a16","a17","a18","a19",
#              "a20","a21","a22","a23","a24",
#              "b1_1","b1_2","b1_3",
#              "b0_1","b0_2","b0_3",
#              "nr1_1","nr1_2","nr1_3",
#              "nr0_1","nr0_2","nr0_3",
#              "runin","first_half","time_1st_half","time2_1st_half",
#              "time3_1st_half","second_half","time_2nd_half","time2_2nd_half",
#              "time3_2nd_half")

z=is.element(names.fixed,names(fixef(fit)))
p=sum(z)
#cat('---------------------------------------------','\n')
#cat('z=','\n')
#print(z)
#cat('Number of fixed effect parameters p=',p,'\n')
#cat('---------------------------------------------','\n')
beta.star=rep(0,times=length(names.fixed))
beta.star[z==TRUE]=drawn.betas
#beta.star = t(as.matrix(beta.star)) #p by 1
beta.star = as.matrix(beta.star) #p by 1 

#cat('---------------------------------------------','\n')
#cat('dim(beta.star)=','\n')
#print(dim(beta.star))
#cat('beta.star=',beta.star,'\n')
#cat('---------------------------------------------','\n')
#-------------------
# MB2
#-------------------
if (MI_type=="MB2") {
  beta.star2=vector(mode="list")
#  cat('length(beta.star2)=','\n')
#  print(length(beta.star2))
  j=1
  while (j <= num_miss) { 
#    cat('j: missing index=',j,'\n')
    beta.star=rep(0,times=length(names.fixed))
    beta.star[z==TRUE]=drawn.betas
#    cat('dim(as.matrix(beta.star))=','\n')
#    print(dim(as.matrix(beta.star)))
    beta.star2[[j]]=as.matrix(beta.star) #List of p by 1 vectors 
#    cat('length(beta.star2)=','\n')
#    print(length(beta.star2))
    j=j+1
  }
}

#cat('typeof(beta.star2)=','\n')
#print(typeof(beta.star2))
#cat('length(beta.star2)=','\n')
#print(length(beta.star2))
#cat('beta.star2[[1]]=','\n')
#print(beta.star2[[1]])

#cat('---------------------------------------------','\n')
#cat('beta.star=',beta.star,'\n')

#cat('---------------------------------------------','\n')
#cat('names(Beta)=','\n')
#print(names(Beta))
#cat('---------------------------------------------','\n')
#cat('---------------------------------------------','\n')
#cat('Beta=','\n')
#print(Beta)
#cat('---------------------------------------------','\n')
#cat('---------------------------------------------','\n')
#cat('Drawn Beta=','\n')
#print(drawn.betas)
#cat('---------------------------------------------','\n')
#cat('---------------------------------------------','\n')
#cat('VarBeta=','\n')
#print(VarBeta)
#cat('---------------------------------------------','\n')
#cat('---------------------------------------------','\n')
#cat('beta.star=','\n')
#print(beta.star)
#cat('---------------------------------------------','\n')

#-------------------
#Draw random effects 
#-------------------
#NOTE: I hard coded it for 3 random effects

b = ranef(fit) #n x 3; For each individual, there are 3 random effects 
b1 = b[[1]] #random intercepts, each row is a person
b2 = b[[2]] #random slopes, each row is a person
q = 2       #number of random effects

#cat('---------------------------------------------','\n')
#cat('typeof(b)=',typeof(b),'\n')
#cat('b1=','\n')
#print(b1)
#cat('b2=','\n')
#print(b2)
#cat('q=',q,'\n')
#cat('b[1,]=','\n')
#print(b[1,])
#cat('Original fit=','\n')
#print(summary(fit))
#print(dim(beta.star))
#cat('beta.star=',beta.star,'\n')
#cat('ldat$y=','\n')
#print(ldat$y[1:10])
#cat('---------------------------------------------','\n')

names.fixed=as.character(names.fixed)
X = ldat[,names(ldat) %in% names.fixed] #design matrix - matrix of covariates
X = as.matrix(X) #design matrix of all observations, (25*n) by p
X = X[,names.fixed]  #order according to names.fixed

#-------------------
# James' Method
#-------------------
if (MI_type=="JT") {
  ldat$pred=X %*% beta.star
  ldat$y_new=ldat$y-ldat$pred
#  cat('ldat$y_new=','\n')
#  print(ldat$y_new[1:10])
  fit.james=try(lme(y_new~0,random=~1+time1 | id,data=ldat,correlation=corAR1(0,form=~time | id),
                      control=lmeControl(returnObject=TRUE),na.action=na.omit))
  if (class(fit.james)=="try-error") {
    MI_switch=1
    cat('Try-error, switching to MB!','\n')
  } else {
    b.james=ranef(fit.james)
    b1.james=b.james[[1]]
    b2.james=b.james[[2]]
  }
}
if (MI_switch==1) {MI_type="MB"}
#cat('MI_type=',MI_type,'\n')
#cat('---------------------------------------------','\n')
#cat('James method fit=','\n')
#print(summary(fit.james))
#cat('James method b1=','\n')
#print(b1.james)
#cat('---------------------------------------------','\n')


#Variance covariance matrix of random effects
if (MI_type=="MB" | MI_type=="MB2") {
#  RE.df = as.data.frame(VarCorr(fit))
  RE.df = as.matrix(VarCorr(fit))
  REVC = as.numeric(RE.df[1:2,1])
  REcorr = as.numeric(RE.df[2,3])
  VarB = matrix(rep(0,q^2),nrow=q,ncol=q) #Initialize variance-covariance matrix for random effects
}
#-------------------
# James' Method
#-------------------
if (MI_type=="JT") {
#  RE.james.df = as.data.frame(VarCorr(fit.james))
  RE.james.df = as.matrix(VarCorr(fit.james))

#  cat('Type of James method RE=','\n')
#  print(typeof(RE.james.df))
#  cat('James method RE=','\n')
#  print(RE.james.df)

#  REVC.james=rep(0,2)

#  cat('REVC.james=','\n')
#  print(REVC.james)

  REVC.james = as.numeric(RE.james.df[1:2,1])
  REcorr.james = as.numeric(RE.james.df[2,3])
  VarB.james = matrix(rep(0,q^2),nrow=q,ncol=q) #Initialize variance-covariance matrix for random effects

#  cat('REVC.james=','\n')
#  print(REVC.james)
#  cat('VarB.james=','\n')
#  print(VarB.james)
}

# for (i in 1:q){
#   VarB[i,i] = REVC[i] #Diagonals are variances 
#   if(i != q){
#     for (j in (i+1):q){
#       Var[i,j] = Var[j,i] = REVC[q+ ]
#     }
#   }}

#Hard coded it for now for 2 REs
if (MI_type=="MB" | MI_type=="MB2") {
  diag(VarB) = c(REVC[1],REVC[2]) #first 2 elements are variances
  VarB[1,2] = VarB[2,1] = sqrt(REVC[1]*REVC[2])*REcorr #covariance of intercept and time 1
  colnames(VarB) = rownames(VarB) = c("Intercept","time1")
}
#Hard coded it for now for 3 REs
#if (MI_type=="MB" | MI_type=="MB2") {
#  diag(VarB) = c(REVC[1],REVC[2],REVC[3]) #first 3 elements are variances
#  VarB[1,2] = VarB[2,1] = REVC[4] #covariance of intercept and time 1
#  VarB[1,3] = VarB[3,1] = REVC[5] #covariance of intercept and time 2
#  VarB[2,3] = VarB[3,2] = REVC[6] #covariance of time 1 and time 2
#  colnames(VarB) = rownames(VarB) = c("Intercept","time1","time2")
#}

#-------------------
# James' Method
#-------------------
if (MI_type=="JT") {
#Hard coded it for now for 2 REs
  diag(VarB.james) = c(REVC.james[1],REVC.james[2]) #first 2 elements are variances
  VarB.james[1,2] = VarB.james[2,1] = sqrt(REVC.james[1]*REVC.james[2])*REcorr.james #covariance of intercept and time 1
  colnames(VarB.james) = rownames(VarB.james) = c("Intercept","time1")
#  cat('VarB.james=','\n')
#  print(VarB.james)
}
#Hard coded it for now for 3 REs
#  diag(VarB.james) = c(REVC.james[1],REVC.james[2],REVC.james[3]) #first 3 elements are variances
#  VarB.james[1,2] = VarB.james[2,1] = REVC.james[4] #covariance of intercept and time 1
#  VarB.james[1,3] = VarB.james[3,1] = REVC.james[5] #covariance of intercept and time 2
#  VarB.james[2,3] = VarB.james[3,2] = REVC.james[6] #covariance of time 1 and time 2
#  colnames(VarB.james) = rownames(VarB.james) = c("Intercept","time1","time2")

#cat('---------------------------------------------','\n')
#cat('VarB=','\n')
#print(VarB)
#cat('---------------------------------------------','\n')

#Draw random effects for all individuals
if (MI_type=="MB" | MI_type=="MB2") {
  b.star = data.frame(rep(0,nperson),rep(0,nperson)) #column for each of the 2 random effects

  for (i in 1:nperson){
    bi = as.numeric(b[i,])
    b.star[i,] = rmvnorm(1,mean=bi,sigma=VarB)
  }

#  colnames(b.star) = c("Intercept b*","time1 b*","time2 b*")
  colnames(b.star) = c("Intercept b*","time1 b*")
  b.star = t(b.star) 
  dim(b.star) #q by nperson matrix
}
#-------------------
# James' Method
#-------------------
if (MI_type=="JT") {
  b.star.james = data.frame(rep(0,nperson),rep(0,nperson)) #column for each of the 2 random effects

  for (i in 1:nperson){
    bi = as.numeric(b.james[i,])
    b.star.james[i,] = rmvnorm(1,mean=bi,sigma=VarB.james)
  }

#  colnames(b.star.james) = c("Intercept b*","time1 b*","time2 b*")
  colnames(b.star.james) = c("Intercept b*","time1")
  b.star.james = t(b.star.james) 
  dim(b.star.james) #q by nperson matrix
}

#cat('---------------------------------------------','\n')
#cat('dim(b.star)=',dim(b.star),'\n')
#cat('b.star[,1]=','\n')
#print(b.star[,1])
#cat('b.star[,2]=','\n')
#print(b.star[,2])
#cat('---------------------------------------------','\n')

#-------------------------------------------------------------------------------
#*******************************************************************************
#-------------------------------------------------------------------------------
# STEP B: Calculate nij for each missing observation
#-------------------------------------------------------------------------------
#*******************************************************************************
#-------------------------------------------------------------------------------
#cat('---------------------------------------------','\n')
#cat('STEP B','\n')
#cat('---------------------------------------------','\n')

#---------------------------
# Get Design matrix X 
# (N by p where N=25*nperson)
#---------------------------
#names.fixed=as.character(names.fixed)

#X = ldat[,names(ldat) %in% names.fixed] #design matrix - matrix of covariates
#X = as.matrix(X) #design matrix of all observations, (25*n) by p
#X = X[,names.fixed]  #order according to names.fixed
#dim(X) #3250 (25*nperson) by 82 (p)

#cat('---------------------------------------------','\n')
#cat('dim(X)=',dim(X),'\n')
#cat('X[6,]=','\n')
#print(X[6,])
#cat('X[50,]=','\n')
#print(X[50,])
#cat('names.fixed=',names.fixed,'\n')

#------------------------------------------
# For REFERENCE based Controlled Imputation
# Modify Design matrix X to Reference Group 
#------------------------------------------
#cat('names.fixed=','\n')
#print(names.fixed)
#cat('length(X$time=',length(X$a1),'\n')
#cat('X=','\n')
#print(X[ldat$rij==1 & ldat$a==1,][1:20,c("a1","a24","b124","b024")])
if (delta_type=="REF") {
  X[ldat$rij==1,2]=0
  X[ldat$rij==1,3]=0
  X[ldat$rij==1,4]=0
  X[ldat$rij==1,5]=0
  X[ldat$rij==1,6]=0
  X[ldat$rij==1,7]=0
  X[ldat$rij==1,8]=0
  X[ldat$rij==1,9]=0
  X[ldat$rij==1,10]=0
  X[ldat$rij==1,11]=0
  X[ldat$rij==1,12]=0
  X[ldat$rij==1,13]=0
  X[ldat$rij==1,14]=0
  X[ldat$rij==1,15]=0
  X[ldat$rij==1,16]=0
  X[ldat$rij==1,17]=0
  X[ldat$rij==1,18]=0
  X[ldat$rij==1,19]=0
  X[ldat$rij==1,20]=0
  X[ldat$rij==1,21]=0
  X[ldat$rij==1,22]=0
  X[ldat$rij==1,23]=0
  X[ldat$rij==1,24]=0
  X[ldat$rij==1,25]=0

#  X[ldat$rij==1 & ldat$nr==1 & ldat$a==1 & ldat$time==13,26]=-1
#  X[ldat$rij==1 & ldat$nr==1 & ldat$a==1 & ldat$time==14,27]=-1
#  X[ldat$rij==1 & ldat$nr==1 & ldat$a==1 & ldat$time==15,28]=-1
#  X[ldat$rij==1 & ldat$nr==1 & ldat$a==1 & ldat$time==16,29]=-1
#  X[ldat$rij==1 & ldat$nr==1 & ldat$a==1 & ldat$time==17,30]=-1
#  X[ldat$rij==1 & ldat$nr==1 & ldat$a==1 & ldat$time==18,31]=-1
#  X[ldat$rij==1 & ldat$nr==1 & ldat$a==1 & ldat$time==19,32]=-1
#  X[ldat$rij==1 & ldat$nr==1 & ldat$a==1 & ldat$time==20,33]=-1
#  X[ldat$rij==1 & ldat$nr==1 & ldat$a==1 & ldat$time==21,34]=-1
#  X[ldat$rij==1 & ldat$nr==1 & ldat$a==1 & ldat$time==22,35]=-1
#  X[ldat$rij==1 & ldat$nr==1 & ldat$a==1 & ldat$time==23,36]=-1
#  X[ldat$rij==1 & ldat$nr==1 & ldat$a==1 & ldat$time==24,37]=-1
#  X[ldat$rij==1 & ldat$nr==1 & ldat$a==0 & ldat$time==13,38]=-1
#  X[ldat$rij==1 & ldat$nr==1 & ldat$a==0 & ldat$time==14,39]=-1
#  X[ldat$rij==1 & ldat$nr==1 & ldat$a==0 & ldat$time==15,40]=-1
#  X[ldat$rij==1 & ldat$nr==1 & ldat$a==0 & ldat$time==16,41]=-1
#  X[ldat$rij==1 & ldat$nr==1 & ldat$a==0 & ldat$time==17,42]=-1
#  X[ldat$rij==1 & ldat$nr==1 & ldat$a==0 & ldat$time==18,43]=-1
#  X[ldat$rij==1 & ldat$nr==1 & ldat$a==0 & ldat$time==19,44]=-1
#  X[ldat$rij==1 & ldat$nr==1 & ldat$a==0 & ldat$time==20,45]=-1
#  X[ldat$rij==1 & ldat$nr==1 & ldat$a==0 & ldat$time==21,46]=-1
#  X[ldat$rij==1 & ldat$nr==1 & ldat$a==0 & ldat$time==22,47]=-1
#  X[ldat$rij==1 & ldat$nr==1 & ldat$a==0 & ldat$time==23,48]=-1
#  X[ldat$rij==1 & ldat$nr==1 & ldat$a==0 & ldat$time==24,49]=-1

#  X[ldat$rij==1 & ldat$nr==1 & ldat$a==1 & ldat$time>=13 & ldat$time <= 16,26]=-1
#  X[ldat$rij==1 & ldat$nr==1 & ldat$a==1 & ldat$time>=17 & ldat$time <= 20,27]=-1
#  X[ldat$rij==1 & ldat$nr==1 & ldat$a==1 & ldat$time>=21 & ldat$time <= 24,28]=-1
#  X[ldat$rij==1 & ldat$nr==1 & ldat$a==0 & ldat$time>=13 & ldat$time <= 16,29]=-1
#  X[ldat$rij==1 & ldat$nr==1 & ldat$a==0 & ldat$time>=17 & ldat$time <= 20,30]=-1
#  X[ldat$rij==1 & ldat$nr==1 & ldat$a==0 & ldat$time>=21 & ldat$time <= 24,31]=-1


}
#cat('X after jump to reference=','\n')
#print(X[ldat$rij==1 & ldat$a==1,][1:20,c("a1","a24","b124","b024")])


#---------------------------
# Get Z matrix
# (N by q where q = # of random effects)
#---------------------------

#First column of Z is 1s (for the random intercept)
#Z = data.frame(Intercept=rep(1,nperson*25),time1=rep(0,nperson*25),
#               time2=rep(0,nperson*25))
Z = data.frame(Intercept=rep(1,nperson*25),time1=rep(0,nperson*25))

#Z[,2:q] = ldat[,names(ldat) %in% c("time1","time2")]
Z[,2:q] = ldat[,names(ldat) %in% c("time1")]

Z = as.matrix(Z) #random effect design matrix of all observations, (25*n) by q
dim(Z) #3250 (25*nperson) by 3 (q)

#cat('---------------------------------------------','\n')
#cat('dim(Z)=',dim(Z),'\n')
#cat('Z[6,]=','\n')
#print(Z[6,])
#cat('Z[50,]=','\n')
#print(Z[50,])
#cat('---------------------------------------------','\n')

#---------------------------
# Calculate eta_ij for missing obs
#---------------------------

misIndv = unique(ldat$id[ldat$rij==1]) #individuals with at least one missing observation
eta_ijs = c() #initialize the vector of eta_ij's for missing observations
eta_ijs.james = c() #initialize the vector of eta_ij's for missing observations

#cat('---------------------------------------------','\n')
#cat('misIndv=',misIndv,'\n')
#cat('---------------------------------------------','\n')
#cat('Total number of missing obs=',num_miss,'\n')
#cat('---------------------------------------------','\n')
#cat('dim(X[ldat$rij==1 & ldat$id==1,])=','\n')
#print(dim(X[ldat$rij==1 & ldat$id==1,]))
#cat('X[ldat$rij==1 & ldat$id==1,]=','\n')
#print(X[ldat$rij==1 & ldat$id==1,])
#cat('---------------------------------------------','\n')
#cat('ldat[ldat$rij==1 & ldat$id==6,]=','\n')
#print(ldat[ldat$rij==1 & ldat$id==6,])
#cat('dim(as.matrix(X[ldat$rij==1 & ldat$id==6,]))=','\n')
#print(dim(as.matrix(X[ldat$rij==1 & ldat$id==6,])))
#cat('as.matrix(X[ldat$rij==1 & ldat$id==6,])=','\n')
#print(as.matrix(X[ldat$rij==1 & ldat$id==6,]))
#cat('---------------------------------------------','\n')

#For each person with at least one missing obs...
miss_count=1
for (i in c(misIndv)){ 

#cat('missing obs for subject#=',i,'\n')
  
#Denote ri = # of missing observations for person i, p = # of covariates, q = # of random effects
  
if (MI_type=="MB") {
  eta_ij = X[ldat$rij==1 & ldat$id==i,] %*% beta.star + # (ri by  p)  *   (p by 1)
         Z[ldat$rij==1 & ldat$id==i,] %*% b.star[,i] # (ri by q) * (q by 1)
}
#        + kij[ldat$rij==1 & ldat$id==i,] # (ri by 1)
if (MI_type=="MB2") {
#  cat('missing obs#=',miss_count,'\n')
#  cat('MB2 missing obs #1 for subject#',i,'\n')
#  cat('typeof(beta.star2)=','\n')
#  print(typeof(beta.star2))
#  cat('typeof(beta.star2[[miss_count]])=','\n')
#  print(typeof(beta.star2[[miss_count]]))
#  cat('dim(beta.star2[[miss_count]])=','\n')
#  print(dim(beta.star2[[miss_count]]))
#  cat('dim(X[ldat$rij==1 & ldat$id==i,])=','\n')
#  print(dim(X[ldat$rij==1 & ldat$id==i,]))


  num_miss_i=sum(ldat$rij==1 & ldat$id==i)

  X_current=X[ldat$rij==1 & ldat$id==i,]
  dim(X_current)=c(num_miss_i,p)

#  cat('num_miss_i=',num_miss_i,'\n')
#  cat('dim(X_current)=','\n')
#  print(dim(X_current))

  eta_ij = X_current[1,] %*% beta.star2[[miss_count]] # (1 by  p)  *   (p by 1)
  miss_count=miss_count+1
  j=2
  while (j <= num_miss_i) {
#    cat('j=',j,'\n')
#    cat('missing obs#=',miss_count,'\n')
#    cat('MB2 missing obs #',j,' for subject#',i,'\n')
#    cat('dim(beta.star2[[miss_count]])=','\n')
#    print(dim(beta.star2[[miss_count]]))
#    cat('dim(X[ldat$rij==1 & ldat$id==i,][j,])=','\n')
#    print(dim(X[ldat$rij==1 & ldat$id==i,][j,]))
    eta_ij = c(eta_ij,X_current[j,] %*% beta.star2[[miss_count]]) # (ri by  p) * (p by 1)
    miss_count=miss_count+1
    j=j+1
  }
  eta_ij = eta_ij+Z[ldat$rij==1 & ldat$id==i,] %*% b.star[,i] # (ri by q) * (q by 1)
}
#-------------------
# James' Method
#-------------------
if (MI_type=="JT") {
  eta_ij.james = X[ldat$rij==1 & ldat$id==i,] %*% beta.star + # (ri by  p)  *   (p by 1)
         Z[ldat$rij==1 & ldat$id==i,] %*% b.star.james[,i] # (ri by q) * (q by 1)
}

# (ri by 1) = (ri by p)*(p by 1) + (ri by q)*(q by 1) + (ri by 1)

#cat('imputed mean values=',eta_ij,'\n')

if (MI_type=="MB" | MI_type=="MB2") {
  eta_ijs = c(eta_ijs, eta_ij) #add to eta vector
}
#-------------------
# James' Method
#-------------------
if (MI_type=="JT") {
  eta_ijs.james = c(eta_ijs.james, eta_ij.james) #add to eta vector
}
#print(i)
}
# END FOR i

#Check that the length of eta is the number of missing observations
#length(eta_ijs) == sum(ldat$rij==1)

#-------------------------------------------------------------------------------
#*******************************************************************************
#-------------------------------------------------------------------------------
# STEP C: Draw error from residual variance 
#-------------------------------------------------------------------------------
#*******************************************************************************
#-------------------------------------------------------------------------------
#cat('---------------------------------------------','\n')
#cat('STEP C','\n')
#cat('---------------------------------------------','\n')

# Ask James questions about calculating q (a bit confused what the A matrix is in the Bates paper)
# Also is it neccessary to draw sigma^2 versus just using the residual variance?

if (MI_type=="MB" | MI_type=="MB2") {
#  cat('----------------------------------------','\n')
#  cat('STEP C with m=',m,'\n')
#  cat('----------------------------------------','\n')
#  cat('fit.=','\n')
#  print(fit)
#  cat('fit$modelStruct=','\n')
#  print(fit$modelStruct)
#  cat('----------------------------------------','\n')

  phi=coef(fit$modelStruct$corStruct,unconstrained=FALSE)

#  cat('phi=',phi,'\n')
}

if (MI_type=="JT") {
#  cat('----------------------------------------','\n')
#  cat('STEP C with m=',m,'\n')
#  cat('----------------------------------------','\n')
#  cat('fit.james=','\n')
#  print(fit.james)
#  cat('fit$modelStruct=','\n')
#  print(fit$modelStruct)
#  cat('----------------------------------------','\n')

  phi=coef(fit.james$modelStruct$corStruct,unconstrained=FALSE)

#  cat('phi=',phi,'\n')
#  cat('coef(cs)=',coef(cs),'\n')
#  cat('coef(cs,unconstrained)=',coef(cs,unconstrained=FALSE),'\n')
}

if (MI_type=="MB" | MI_type=="MB2") {
#For now, draw error using residual variance
  RE.df = as.matrix(VarCorr(fit)) #Variance covariance matrix of random effects
  sigma_hat = sqrt(as.numeric(RE.df[3,1])) #first element third row is the residual variance
  fit1=fit
  w=anova(fit,fit1)
  df=w$df[1]
  q=nobs(fit)-df
  sigma2_m=q*sigma_hat**2/rchisq(1,df=q)

#cat('----------------------------------------','\n')
#cat('STEP C with m=',m,'\n')
#cat('----------------------------------------','\n')
#cat('q=',q,'\n')

#cat('----------------------------------------','\n')
#cat('sigma_hat=',sigma_hat,'\n')
#cat('----------------------------------------','\n')

#  e_ijs = rnorm(sum(ldat$rij==1),0,sqrt(sigma2_m)) # (total missing obs by 1) vector
#  FOR NOW USE RESIDUAL VARIANCE
#  e_ijs = rnorm(sum(ldat$rij==1),0,sigma_hat) # (total missing obs by 1) vector
}
#-------------------
# James' Method
#-------------------
if (MI_type=="JT") {
  RE.df.james = as.matrix(VarCorr(fit.james)) #Variance covariance matrix of random effects
  sigma_hat.james = sqrt(as.numeric(RE.df.james[3,1])) #first element third row is residual variance
#  FOR NOW USE RESIDUAL VARIANCE
#  e_ijs.james = rnorm(sum(ldat$rij==1),0,sigma_hat.james) # (total missing obs by 1) vector
#  cat('----------------------------------------','\n')
  fit1=fit.james
#  print(anova(fit,fit1))
  w=anova(fit.james,fit1)
  df=w$df[1]
#  cat('df=',df,'\n')
#  cat('----------------------------------------','\n')
  q=nobs(fit.james)-df
  sigma2_m.james=q*sigma_hat.james**2/rchisq(1,df=q)
}

#cat('-------------------------------------------','\n')
#cat('RE.df.james=',RE.df.james,'\n')
#cat('Imp#',m,'e_ijs.james=','\n')
#print(e_ijs.james)
#cat('-------------------------------------------','\n')

#  Loop over misIndv
e_ijs=c()
e_ijs.james=c()
for (i in c(misIndv)){ 
  k=sum(ldat$rij==1 & ldat$id==i)
  dist=rep(0,k)
  kk=1
  while (kk <= k) {
    dist[kk]=ldat$time[ldat$rij==1 & ldat$id==i][kk]
    kk=kk+1
  }
  corr=rep(0,k**2)
  dim(corr)=c(k,k)
  l=1
  while (l <=k) {
    ll=l
    while (ll <= k) {
      corr[l,ll]=corr[ll,l]=phi**(dist[ll]-dist[l])
      ll=ll+1
    }
    l=l+1
  }
  if (MI_type=="MB" | MI_type=="MB2") {
#    d=diag(sigma_hat,nrow=k)
    d=diag(sqrt(sigma2_m),nrow=k)
    cov=d %*% corr %*% d
    e_ijs = c(e_ijs,mvrnorm(1,rep(0,k),cov)) # (total missing obs by 1) vector
  }
  if (MI_type=="JT") {
#    d=diag(sigma_hat.james,nrow=k)
    d=diag(sqrt(sigma2_m.james),nrow=k)
    cov=d %*% corr %*% d

#    cat('-------------------------------------------','\n')
#    cat('id=',i,'\n')
#    cat('# missing=',k,'\n')
#    cat('residual SD=',sigma_hat.james,'\n')
#    cat('dist=','\n')
#    print(dist)
#    cat('covariance=','\n')
#    print(cov)
#    cat('-------------------------------------------','\n')

    e_ijs.james = c(e_ijs.james,mvrnorm(1,rep(0,k),cov)) # (total missing obs by 1) vector

#    cat('-------------------------------------------','\n')
#    cat('id=',i,'\n')
#    cat('# missing=',k,'\n')
#    cat('e_ijs.james=','\n')
#    print(e_ijs.james[1:20])
#    cat('-------------------------------------------','\n')
  }
}
# END misIndv loop

#-------------------------------------------------------------------------------
#*******************************************************************************
#-------------------------------------------------------------------------------
# STEP D: Impute each missing Yij = eta_ij + e_ij and create imputed dataset
#-------------------------------------------------------------------------------
#*******************************************************************************
#-------------------------------------------------------------------------------
#cat('---------------------------------------------','\n')
#cat('STEP D','\n')
#cat('---------------------------------------------','\n')
#NOTE: I did a simple case, where I did not re-calculate the stage 1 avg and check
#non-responder status 

if (MI_type=="MB" | MI_type=="MB2") {
    yijs = eta_ijs + e_ijs
}
#-------------------
# James' Method
#-------------------
if (MI_type=="JT") {
  yijs.james = eta_ijs.james + e_ijs.james
}

if (MI_switch==1) {
  yijs.james = yijs
  MI_switch=0
  MI_type="JT"
}
#cat('-------------------------------------------','\n')
#cat('Imp#',m,'yijs.james=','\n')
#print(yijs.james)
#cat('-------------------------------------------','\n')

#imputed dataset in long format (all yijs are imputed)
imp.long = ldat 
imp.long$.imp = rep(m,length(imp.long$y))
if (MI_type=="MB" | MI_type=="MB2") {
  imp.long$y[imp.long$rij==1] = yijs 
}

#cat('Finished imp.long','\n')

#-------------------
# James' Method
#-------------------
imp.long.james = ldat 
imp.long.james$.imp = rep(m,length(imp.long.james$y))
if (MI_type=="JT") {
  imp.long.james$y[imp.long.james$rij==1] = yijs.james
}

#cat('Finished imp.long.james','\n')

#cat('imputed values for i=1 are ',yijs[1:length(ldat$y[ldat$rij==1 & ldat$id==1])],'\n')

#cat('-------------------------------------------','\n')
#cat('Imp#',m,' dataset=','\n')
#print(imp.long.james[1:30,c("id","time","y","rij")])
#cat('-------------------------------------------','\n')

imp.wide = wdat 
#cat('-------------------------------------------','\n')
#cat('Imp#',m,' imp.wide=','\n')
#print(imp.wide)
#cat('-------------------------------------------','\n')
imp.wide$.imp = rep(m,length(imp.wide$id))
imp.wide$y_avg = rep(0,length(imp.wide$id))
if (MI_type=="MB" | MI_type=="MB2") {
#impute dataset in wide format (y_avg is imputed)
  imp.wide$y_avg = (imp.long$y[imp.long$ftime==21]+imp.long$y[imp.long$ftime==22] 
                 + imp.long$y[imp.long$ftime==23] + imp.long$y[imp.long$ftime==24])/4
}
#cat('Finished imp.wide','\n')
#-------------------
# James' Method
#-------------------
imp.wide.james = wdat 
imp.wide.james$.imp = rep(m,length(imp.wide.james$id))
imp.wide.james$y_avg = rep(0,length(imp.wide.james$id))
if (MI_type=="JT") {
  imp.wide.james$y_avg = (imp.long.james$y[imp.long.james$ftime==21]+imp.long.james$y[imp.long.james$ftime==22] 
                 + imp.long.james$y[imp.long.james$ftime==23] + imp.long.james$y[imp.long.james$ftime==24])/4
}
#cat('Finished imp.wide.james','\n')


lmm.imp = rbind(lmm.imp, imp.long)
lm.imp = rbind(lm.imp, imp.wide)
lmm.imp.james = rbind(lmm.imp.james, imp.long.james)
lm.imp.james = rbind(lm.imp.james, imp.wide.james)
}

return(list(lmm.imp, lm.imp, lmm.imp.james, lm.imp.james)) #long and wide dataset with all M imputed datasets
}


#------------------------------------------------------------------------------------------------------------------
# Fit a LM or LMM model with imputed data 

# Inputs: m (imputation number), mod.type (LMM or LM; LMM is default), allimp (dataset of all M imputed datasets)

# Output: estimated theta for ONE imputed dataset if LMM, or LM model for ONE imputed dataset (to facillate using Rubin's rules if desired for the LM fit)
#------------------------------------------------------------------------------------------------------------------

fit.imputed = function(m,mod.type="LMM",allimp) {
  
  # subset to one imputed dataset
  mydata = allimp[allimp$.imp==m,]

#  cat('Imputed Dataset #=',m,'\n')
#  cat('mydata= ','\n')
#  print(mydata[mydata$id==1,c("id","time","y",".imp")])
#  cat('----------------------------------','\n')
  
  # fit LM or LMM model 
  if (mod.type=="LM"){
    mod = lm(y_avg~ba+y0+a, data=mydata)
    return(mod)
  }
  else {
    converge=1
    mod = try(lme(y~0+ba+
                 a1+a2+a3+a4+a5+a6+a7+a8+a9+a10+a11+a12+a13+a14+a15+a16+a17+a18+a19+a20+a21+a22+a23+a24+
                 runin+time0+time1+time2+time3,
                 random=~1+time1 | id, data=mydata,correlation=corAR1(0,form=~as.integer(time) | id),
                 control=lmeControl(returnObject=TRUE),
                 na.action=na.omit))
    names.fixed=c("ba","a1","a2","a3","a4","a5","a6","a7","a8","a9",
                "a10","a11","a12","a13","a14","a15","a16","a17","a18","a19",
                "a20","a21","a22","a23","a24",
                "runin","time0","time1","time2",
                "time3")
    if (class(mod)=="try-error") {
      cat('try-error, trying quadratic time model','\n')
      mod=try(lme(y~0+ba+a1+a2+a3+a4+a5+a6+a7+a8+a9+a10+a11+a12+a13+a14+a15+a16+a17+a18+a19+a20+a21+a22+a23+a24+
               runin+time0+time1+time2,
               random=~ 1 + time1 | id,data=mydata,correlation=corAR1(0,form=~as.integer(time) | id),
               control=lmeControl(returnObject=TRUE),
               na.action=na.omit))
      names.fixed=c("ba","a1","a2","a3","a4","a5","a6","a7","a8","a9",
                "a10","a11","a12","a13","a14","a15","a16","a17","a18","a19",
                "a20","a21","a22","a23","a24",
                "runin","time0","time1","time2")
    }
    if (class(mod)=="try-error") {
      theta=NA
      theta_se=NA
      converge=0
      theta_return=c(theta,theta_se)
      dim(theta_return)=c(1,2)
      return(theta_return)
    }
#    mod = lme(y~0+ba+
#                 a1+a2+a3+a4+a5+a6+a7+a8+a9+a10+a11+a12+a13+a14+a15+a16+a17+a18+a19+a20+a21+a22+a23+a24+
#                 runin+time0+time1+time2+time3,
#                 random=~1+time1 | id, data=mydata,correlation=corAR1(),na.action=na.omit)
#    mod = lmer(y~0+ba+
#                 a1+a2+a3+a4+a5+a6+a7+a8+a9+a10+a11+a12+a13+a14+a15+a16+a17+a18+a19+a20+a21+a22+a23+a24+
#                 b1_1+b1_2+b1_3+
#                 b0_1+b0_2+b0_3+
#                 nr1_1+nr1_2+nr1_3+
#                 nr0_1+nr0_2+nr0_3+
#                 runin+first_half+time_1st_half+time2_1st_half+time3_1st_half+second_half+time_2nd_half+time2_2nd_half+time3_2nd_half+
#                 (time1 + time2| id), control=lmerControl(check.nobs.vs.nRE="ignore"), data=mydata)
    
#    names.fixed=c("ba","a1","a2","a3","a4","a5","a6","a7","a8","a9",
#                "a10","a11","a12","a13","a14","a15","a16","a17","a18","a19",
#                "a20","a21","a22","a23","a24",
#                "runin","time0","time1","time2",
#                "time3")
#    names.fixed=c("ba","a1","a2","a3","a4","a5","a6","a7","a8","a9",
#                "a10","a11","a12","a13","a14","a15","a16","a17","a18","a19",
#                "a20","a21","a22","a23","a24",
#                "b1_1","b1_2","b1_3",
#                "b0_1","b0_2","b0_3",
#                "nr1_1","nr1_2","nr1_3",
#                "nr0_1","nr0_2","nr0_3",
#                "runin","first_half","time_1st_half","time2_1st_half",
#                "time3_1st_half","second_half","time_2nd_half","time2_2nd_half",
#                "time3_2nd_half")

  cat('----------------------------------------','\n')
  cat('LMM fit#',m,' =','\n')
  print(mod)
  cat('----------------------------------------','\n')

    if (class(mod) != "try-error") {
      theta =  (fixef(mod)[names(fixef(mod))=="a21"]+fixef(mod)[names(fixef(mod))=="a22"]+
        fixef(mod)[names(fixef(mod))=="a23"]+fixef(mod)[names(fixef(mod))=="a24"])/4
      if (abs(theta) > 1e6) {
        theta=NA
        theta_se=NA
        converge=0
        theta_return=c(theta,theta_se)
        dim(theta_return)=c(1,2)
        return(theta_return)
      }
    }
  
# Robust Small Sample Approximation
#    cstypes=paste0("CR",c("0","1","1p","1S","2","3"))
    if (converge==1) {
#      cstypes=paste0("CR","2")
#      rob_se=try(sqrt(diag(vcovCR(mod,type=cstypes))))
#      if (any(is.na(rob_se[22:25]))) {
#        rob_var0=rep(0,times=4)
#        rob_var0[1]=vcov(mod)[22,22]
#        rob_var0[2]=vcov(mod)[23,23]
#        rob_var0[3]=vcov(mod)[24,24]
#        rob_var0[4]=vcov(mod)[25,25]
#      } else {
#        rob_var0=rob_se[22:25]**2
#      }

      sigma=vcov(mod)
#  cat('Rob approximation to sigma=','\n')
#  print(sigma)
#  cat('typeof(sigma)=',typeof(sigma),'\n')
#  cat('dim(sigma)=',dim(sigma),'\n')
      sigma=sigma[22:25,22:25]
#      corr=cov2cor(sigma)
#      sig=rep(0,times=16)
#      dim(sig)=c(4,4)
#      sig[1,1]=sqrt(rob_var0[1])
#      sig[2,2]=sqrt(rob_var0[2])
#      sig[3,3]=sqrt(rob_var0[3])
#      sig[4,4]=sqrt(rob_var0[4])
#      sigma0=(sig  %*% corr) %*% sig
#  cat('m=',m,'\n')
#  cat('sigma submatrix=','\n')
#  print(sigma)
      vec=c(1,1,1,1)
      dim(vec)=c(1,4)
#      theta_se=(1/4)*sqrt(vec %*% sigma0 %*% t(vec))
      theta_se=(1/4)*sqrt(vec %*% sigma %*% t(vec))
      theta_se=theta_se[1,1]

#    cat('Rob SE=',theta_se,'\n')
    
      theta =  (fixef(mod)[names(fixef(mod))=="a21"]+fixef(mod)[names(fixef(mod))=="a22"]+
        fixef(mod)[names(fixef(mod))=="a23"]+fixef(mod)[names(fixef(mod))=="a24"])/4

#  cat('---------------------------','\n')
#  cat('m=',m,'\n')
#  cat('theta=',theta,'\n')
#  cat('---------------------------','\n')

      theta_return=c(theta,theta_se)
      dim(theta_return)=c(1,2)
      return(theta_return)
    }
  }
#  cat('Imputed Dataset LMM=','\n')
#  print(mod)
}

#------------------------------------------------------------------------------------------------------------------
# Function to modify imputations according to chosen MNAR pattern mixture model and estimate the MNAR theta

# Inputs: dataset with all M imputed datasets, observed long data, delta parameter for A=1 and A=0, delta type (delta max or SD), M 
# Output: MNAR theta with MNAR modified imputed datasets
#------------------------------------------------------------------------------------------------------------------

mnar.theta = function(all.imp, obs.dat, s1, s0, delta_type, delta_max, M){

#-------------------------------------
# Modify imputations according to chosen MNAR pattern mixture model
#-------------------------------------
#cat('Before deltas Imputed Dataset','\n')
#cat('all.imp= ','\n')
#print(all.imp[all.imp$id==1,c("id","time","ba","a","y","rij",".imp")])
#cat('----------------------------------','\n')
#cat('delta_type= ',delta_type,'\n')
#cat('delta_max= ',delta_max,'\n')
#cat('M= ',M,'\n')
#cat('s1= ',s1,'\n')
#cat('s0= ',s0,'\n')
#cat('typeof(all.imp$rij)= ',typeof(all.imp$rij),'\n')
#cat('typeof(all.imp$a)= ',typeof(all.imp$a),'\n')
#cat('typeof(all.imp$time)= ',typeof(all.imp$time),'\n')
#cat('typeof(s0)= ',typeof(s0),'\n')
#cat('typeof(s1)= ',typeof(s1),'\n')
#cat('typeof(delta_max)= ',typeof(delta_max),'\n')
  
if (delta_type=="SD"){
#Add deltas
  for (t in 1:24){
    all.imp$y[all.imp$rij==1 & all.imp$a==1 & all.imp$time==t] = all.imp$y[all.imp$rij==1 & all.imp$a==1 & all.imp$time==t] + s1*delta_max
    all.imp$y[all.imp$rij==1 & all.imp$a==0 & all.imp$time==t] = all.imp$y[all.imp$rij==1 & all.imp$a==0 & all.imp$time==t] + s0*delta_max
  }
}

if (delta_type=="SLOPE") {
  #Add deltas
  all.imp$y[all.imp$rij==1 & all.imp$a==1] = all.imp$y[all.imp$rij==1 & all.imp$a==1] + s1*delta_max*all.imp$mij[all.imp$rij==1 & all.imp$a==1]
  all.imp$y[all.imp$rij==1 & all.imp$a==0] = all.imp$y[all.imp$rij==1 & all.imp$a==0] + s0*delta_max*all.imp$mij[all.imp$rij==1 & all.imp$a==0]
}

cat('---------------------------','\n')
cat('s1=',s1,'\n')
cat('---------------------------','\n')
#cat('---------------------------','\n')

#cat('M= ',M,'\n')
#cat('delta_max= ',delta_max,'\n')
cat('s1= ',s1,'\n')
cat('---------------------------','\n')
cat('After deltas Imputed Dataset','\n')
cat('all.imp first imputed dataset = ','\n')
cat('y1 = ','\n')
print(summary(all.imp[all.imp$.imp==1 & all.imp$time==1,c("y")]))
cat('y2 = ','\n')
print(summary(all.imp[all.imp$.imp==1 & all.imp$time==2,c("y")]))
cat('y3 = ','\n')
print(summary(all.imp[all.imp$.imp==1 & all.imp$time==3,c("y")]))
cat('y4 = ','\n')
print(summary(all.imp[all.imp$.imp==1 & all.imp$time==4,c("y")]))
cat('y5 = ','\n')
print(summary(all.imp[all.imp$.imp==1 & all.imp$time==5,c("y")]))
cat('y6 = ','\n')
print(summary(all.imp[all.imp$.imp==1 & all.imp$time==6,c("y")]))
cat('y7 = ','\n')
print(summary(all.imp[all.imp$.imp==1 & all.imp$time==7,c("y")]))
cat('y8 = ','\n')
print(summary(all.imp[all.imp$.imp==1 & all.imp$time==8,c("y")]))
cat('y9 = ','\n')
print(summary(all.imp[all.imp$.imp==1 & all.imp$time==9,c("y")]))
cat('y10 = ','\n')
print(summary(all.imp[all.imp$.imp==1 & all.imp$time==10,c("y")]))
cat('y11 = ','\n')
print(summary(all.imp[all.imp$.imp==1 & all.imp$time==11,c("y")]))
cat('y12 = ','\n')
print(summary(all.imp[all.imp$.imp==1 & all.imp$time==12,c("y")]))
cat('y13 = ','\n')
print(summary(all.imp[all.imp$.imp==1 & all.imp$time==13,c("y")]))
cat('y14 = ','\n')
print(summary(all.imp[all.imp$.imp==1 & all.imp$time==14,c("y")]))
cat('y15 = ','\n')
print(summary(all.imp[all.imp$.imp==1 & all.imp$time==15,c("y")]))
cat('y16 = ','\n')
print(summary(all.imp[all.imp$.imp==1 & all.imp$time==16,c("y")]))
cat('y17 = ','\n')
print(summary(all.imp[all.imp$.imp==1 & all.imp$time==17,c("y")]))
cat('y18 = ','\n')
print(summary(all.imp[all.imp$.imp==1 & all.imp$time==18,c("y")]))
cat('y19 = ','\n')
print(summary(all.imp[all.imp$.imp==1 & all.imp$time==19,c("y")]))
cat('y20 = ','\n')
print(summary(all.imp[all.imp$.imp==1 & all.imp$time==20,c("y")]))
cat('y21 = ','\n')
print(summary(all.imp[all.imp$.imp==1 & all.imp$time==21,c("y")]))
cat('y22 = ','\n')
print(summary(all.imp[all.imp$.imp==1 & all.imp$time==22,c("y")]))
cat('y23 = ','\n')
print(summary(all.imp[all.imp$.imp==1 & all.imp$time==23,c("y")]))
cat('y24 = ','\n')
print(summary(all.imp[all.imp$.imp==1 & all.imp$time==24,c("y")]))
cat('-------------------------------------------------','\n')
cat('all.imp second imputed dataset = ','\n')
cat('y1 = ','\n')
print(summary(all.imp[all.imp$.imp==2 & all.imp$time==1,c("y")]))
cat('y2 = ','\n')
print(summary(all.imp[all.imp$.imp==2 & all.imp$time==2,c("y")]))
cat('y3 = ','\n')
print(summary(all.imp[all.imp$.imp==2 & all.imp$time==3,c("y")]))
cat('y4 = ','\n')
print(summary(all.imp[all.imp$.imp==2 & all.imp$time==4,c("y")]))
cat('y5 = ','\n')
print(summary(all.imp[all.imp$.imp==2 & all.imp$time==5,c("y")]))
cat('y6 = ','\n')
print(summary(all.imp[all.imp$.imp==2 & all.imp$time==6,c("y")]))
cat('y7 = ','\n')
print(summary(all.imp[all.imp$.imp==2 & all.imp$time==7,c("y")]))
cat('y8 = ','\n')
print(summary(all.imp[all.imp$.imp==2 & all.imp$time==8,c("y")]))
cat('y9 = ','\n')
print(summary(all.imp[all.imp$.imp==2 & all.imp$time==9,c("y")]))
cat('y10 = ','\n')
print(summary(all.imp[all.imp$.imp==2 & all.imp$time==10,c("y")]))
cat('y11 = ','\n')
print(summary(all.imp[all.imp$.imp==2 & all.imp$time==11,c("y")]))
cat('y12 = ','\n')
print(summary(all.imp[all.imp$.imp==2 & all.imp$time==12,c("y")]))
cat('y13 = ','\n')
print(summary(all.imp[all.imp$.imp==2 & all.imp$time==13,c("y")]))
cat('y14 = ','\n')
print(summary(all.imp[all.imp$.imp==2 & all.imp$time==14,c("y")]))
cat('y15 = ','\n')
print(summary(all.imp[all.imp$.imp==2 & all.imp$time==15,c("y")]))
cat('y16 = ','\n')
print(summary(all.imp[all.imp$.imp==2 & all.imp$time==16,c("y")]))
cat('y17 = ','\n')
print(summary(all.imp[all.imp$.imp==2 & all.imp$time==17,c("y")]))
cat('y18 = ','\n')
print(summary(all.imp[all.imp$.imp==2 & all.imp$time==18,c("y")]))
cat('y19 = ','\n')
print(summary(all.imp[all.imp$.imp==2 & all.imp$time==19,c("y")]))
cat('y20 = ','\n')
print(summary(all.imp[all.imp$.imp==2 & all.imp$time==20,c("y")]))
cat('y21 = ','\n')
print(summary(all.imp[all.imp$.imp==2 & all.imp$time==21,c("y")]))
cat('y22 = ','\n')
print(summary(all.imp[all.imp$.imp==2 & all.imp$time==22,c("y")]))
cat('y23 = ','\n')
print(summary(all.imp[all.imp$.imp==2 & all.imp$time==23,c("y")]))
cat('y24 = ','\n')
print(summary(all.imp[all.imp$.imp==2 & all.imp$time==24,c("y")]))
#print(summary(all.imp[all.imp$.imp==2,]))
#print(all.imp[all.imp$.imp==1,][1:30,c("id","time","y","rij",".imp")])
#cat('all.imp second imputed dataset = ','\n')
#print(all.imp[all.imp$.imp==2,][1:30,c("id","time","y","rij",".imp")])
#cat('all.imp third imputed dataset = ','\n')
#print(all.imp[all.imp$.imp==3,][1:30,c("id","time","y","rij",".imp")])
#cat('----------------------------------','\n')

#-------------------------------------
# Refit LMM with modified MNAR imputations to obtain MNAR estimate
#-------------------------------------
theta_return =  sapply(1:M,FUN=function(m){fit.imputed(m, mod.type="LMM", allimp=all.imp)})

cat('---------------------------','\n')
cat('s1=',s1,'\n')
cat('MNAR theta for various m=','\n')
print(theta_return[1,])
cat('SD(MNAR theta) for various m=','\n')
print(theta_return[2,])
cat('VAR(MNAR theta) for various m=','\n')
print(theta_return[2,]**2)
cat('---------------------------','\n')

num_non_na=sum(!is.na(theta_return[1,]))
theta_MNAR=mean(theta_return[1,],na.rm=TRUE)
cat('theta_MNAR=',theta_MNAR,'\n')
theta_MNAR_sd=mean(theta_return[2,],na.rm=TRUE)
theta_MNAR_var=mean(theta_return[2,]**2,na.rm=TRUE)
cat('theta_MNAR_var=',theta_MNAR_var,'\n')
theta_MNAR_biv=var(theta_return[1,],na.rm=TRUE)
cat('theta_MNAR_biv=',theta_MNAR_biv,'\n')
theta_return=c(theta_MNAR,theta_MNAR_sd,theta_MNAR_biv,theta_MNAR_var,num_non_na)

#cat('final theta_return=','\n')
#print(theta_return)

return(theta_return)
}

#------------------------------------------------------------------------------------------------------------------
# Function to obtain theta hats for a single bootstrap sample 

# Inputs: observed long data, observed wide data, M, 
# delta parameters for A=1 and A=0, delta type (delta max or SD),nperson,SA (indicator)

# Output: MNAR theta with MNAR modified imputed datasets
#------------------------------------------------------------------------------------------------------------------

boot.thetas = function(b, long.obs, wide.obs, M, S1, S0, delta_type, delta_max, nperson, SA, rep){
#  print(b)
#  set.seed(b+rep*1000)
#  cat('---------------------------------------------','\n')
#  cat('Obs wide data=','\n')
#  print(wide.obs[1:5,])
#  cat('---------------------------------------------','\n')
#  cat('---------------------------------------------','\n')
#  cat('Obs long data=','\n')
#  print(long.obs[1:5,])
#  cat('---------------------------------------------','\n')
  
  #Bootstrap wide data 
  wide.boot <- sample_n(wide.obs,nperson,replace=TRUE)
  
  #Bootstrap long data (for 'LMM')
  long.boot <- data.frame()
  id.n=1
  for (i in wide.boot$id){
    idat <- long.obs %>% filter(id==i)
    idat$id = id.n
    long.boot <- rbind(long.boot,idat)
    id.n= id.n+1
  }
  wide.boot$id = 1:nperson #edit wide bootstrap data id column

#  cat('---------------------------------------------','\n')
#  cat('Bootstrapped wide data=','\n')
#  print(wide.boot[1:5,])
#  cat('---------------------------------------------','\n')
#  cat('Bootstrapped long data has ',length(unique(long.boot$id)),' participants','\n')

  
  #MAR analysis
  bootLMM_res = LMM_contrasts(fit_dat = long.boot)
  boottheta_MAR = bootLMM_res[[1]]
  bootfit_LMM = bootLMM_res[[2]]

  if (SA==1){ #if user wants a sensitivity analysis
    
#    cat('start SA=','\n')
  #MNAR analysis
  #Impute data assuming MAR
    bootimps = impute.data(ldat=long.boot,wdat=wide.boot,M=M,fit=bootfit_LMM, delta_type=delta_type, nperson=nperson)
#    cat('return from impute.dat','\n')
    lmm.bootimps = bootimps[[1]]

#    cat('---------------------------------------------','\n')
#    cat('Imputed Bootstrapped data=','\n')
#    print(lmm.bootimps[1:5,])
#    cat('---------------------------------------------','\n')

  #MNAR imputations by adding deltas
     bootthetas_MNAR = sapply(1:length(S1),FUN=function(s){mnar.theta(all.imp=lmm.bootimps,obs.dat=long.boot,s1=S1[s],s0=S0[s],delta_type=delta_type,delta_max=delta_max,M=M)})
#   seed_pos=.Random.seed[2]
#   currentseed=.Random.seed[seed_pos+2]
#   n_cores <- detectCores(logical=FALSE)
#   cl <- makeCluster(n_cores)
#   clusterExport(cl, c("fit.imputed","mnar.theta","sapply","abs","lmer","lmerControl",
#                      "fixef","S0","S1","nperson","delta_type","M"))
#  clusterSetRNGStream(cl=cl,currentseed)
#   bootthetas_MNAR = parSapply(
#     cl,1:length(S1),FUN=function(s){mnar.theta(all.imp=lmm.bootimps,obs.dat=long.boot,s1=S1[s],s0=S0[s],delta_type=delta_type,M=M)})
#   stopCluster(cl)
#     RNGkind("L'Ecuyer-CMRG")
#     bootthetas_MNAR= do.call("cbind",mclapply(X=1:length(S1),FUN=function(X){mnar.theta(all.imp=lmm.bootimps,obs.dat=long.boot,s1=S1[X],s0=S0[X],delta_type=delta_type,M=M)},mc.cores=3))
#     skip.streams(3)
#     RNGkind("Mersenne-Twister")
     
  
  #return all thetas
    all_bootthetas = c(boottheta_MAR,bootthetas_MNAR) 
  } else { # if user does not want a sensitivity analysis
    all_bootthetas = c(boottheta_MAR,rep(NA,length(S1))) 
  } 
  
return(all_bootthetas)
} 
