# Supplementary material for: Sensitivity Analyses for Missing in Repeatedly Measured Outcome Data
Source: Stat Med. 2025 Oct 7;44(23-24):e70282. doi: 10.1002/sim.70282 (PMC12503996; doi:10.1002/sim.70282)
Supplement: Supplementary file 1 — Data S1. Supporting Information. [file SIM-44-0-s001.zip › Main_12_1.23ex.R]

##### This script runs the sensitivity analysis (controlled imputation + LMM model) #####
#setwd("~/NIH Internship/Simulation R-code")
#setwd("~/NIH Internship/Simulation R-code")
setwd("/data/troendlj/MobileHealth")
source("Smart_12_1.23.R")
source("Imp_12_1.23ex.R")
go=ls()

start_time = Sys.time()
################################################################################
#-------------------------------------------------------------------------------
# Set parameters for simulation 
#-------------------------------------------------------------------------------
################################################################################

#Initialize seed for random number generation
#RNGkind("Mersenne-Twister")
seed=98036332 
seed_save=seed
#seeds=read.table("/home/troendlj/DIR/MobileHealth/seedfile",)
#seed=seeds[[1]][1]
#cat('seed=',seed,'\n')
set.seed(seed)

library(survival)
library(stats)
library(gtools)
library(plyr)
library(mvtnorm)
library(lme4)
library(clubSandwich)
library(statmod)
library(lsmeans)
library(multcomp)
library(nlme)
library(mvtnorm)
library(mice)
library(broom.mixed)
library(parallel)
library(doParallel)
library(tidyverse)
library(rslurm)
library(pbkrtest)
library(missForest)

#------------------------------------------------------------
#------------------------------------------------------------
# NUMBER OF REPS AND BOOTSTRAP SAMPLES, AND MODEL INDICATORS  
#  nreps = number of reps or "RCT's"
#  B     = number of bootstrap samples
#  jobname = name of simulation job
#  nodes = number of parallel jobs used for simulation
#  fixed_seed = 1 for same data analyzed in each rep
#             = 0 for usual simulation
#------------------------------------------------------------
nreps=1
B=0
slurm_options=list(time="30:00:00",mem="4GB",gres="lscratch:5",partition="norm")
jobname="test1"
nodes=100
fixed_seed=0

#------------------------------------------------------------
#------------------------------------------------------------
#  LM    = indicator LM to be run
#  z975  = critical value for hypothesis testing and CIs
#------------------------------------------------------------
LM=1
z975=qnorm(.975,mean=0,sd=1)
#------------------------------------------------------------
#------------------------------------------------------------
# SIMULATION MODEL PARAMETERS 
#------------------------------------------------------------
alpha=10000.0
beta_age=-50.
beta_ri=-4000. #run-in 
beta_a=1000.
beta_1b=00.
beta_0b=00.
rho=52 # correlation=exp(-|time diff in weeks|/rho)
#rho=500 # correlation=exp(-|time diff in weeks|/rho)
int_sd=50    # sd of random intercept for individuals
slope_sd=50  # sd of random slope for individuals
slope2_sd=0  # sd of random quadratic for individuals
gam=2000 #error sd
# SIM TYPE
# sim_data_type = "sim"    data generation model with spatial decaying correlation
# sim_data_type = "lmm"    LMM data generation model
# sim_data_type = "trial"  blinded step data from trial used
# sim_data_type = "snap"   data from SNAP trial used
sim_data_type="lmm"
# nstart is number of real subjects used
# nstart only used if sim_type="trial"
nstart=42
# infile is location of input file
infile="/data/troendlj/MobileHealth/Step.2.22.2023.csv"
infile="/data/troendlj/snap/sens.RData"
#------------------------------------------------------------
#------------------------------------------------------------
# SIMULATION PARAMETERS RELATED TO MODEL
#  minage = min age 
#  maxagedel = delta for max age (min age + maxagedel = max age)
#------------------------------------------------------------
minage=20
maxagedel=20
#------------------------------------------------------------
#------------------------------------------------------------
# BASIC SIMULATION PARAMETERS 
#  nperson = # of total subjects in trial 
#  frac_treat = the fraction randomized to treatment arm (A=1)
#------------------------------------------------------------
nperson=130
frac_treat=.5
#------------------------------------------------------------
#------------------------------------------------------------
# MISSINGNESS PARAMETERS
#  miss_type = NONE    Full data analysis
#  miss_type = MCAR    Missing Completely at Random
#  miss_type = MAR     Missing at Random
#  miss_type = MNAR    Missing Not at Random
#
#  miss_prob : MCAR    Probability of Missing at each week 
#
#
# MISSINGNESS LOGISTIC MODELS FOR MAR and MNAR
#  alpha_m     = intercept
#  beta_m0     = effect of y0-6000
#  beta_ma     = effect of a-frac_treat
#  beta_mt     = effect of time-12
#  beta_mnr    = effect of non-response
#  beta_mr     = effect of (Y21+Y22+Y23+Y24)/4-10000
#  beta_yt     = effect of Yt (current time point)-mean(Yt)
#  beta_yta    = effect of interaction of [Yt-mean(Yt)]*[a-frac_treat]
#  beta_m0a    = effect of interaction of [y0-6000]*[a-frac_treat]
#  beta_mnra   = effect of interaction of non-response and [a-frac_treat]
#  beta_ml     = effect of last observed-10000
#  beta_mla    = effect of interaction of (last observed-10000)*(a-frac_treat)

# IMPUTATION PARAMETERS
#  SA          = indicator of Sensitivity Analysis to be run
#  M           = number of imputed datasets
#  S1          = the sensitivity deltas for trt group 1 
#  S0          = the sensitivity deltas for trt group 0 
#  s_inc       = increment between S values
#  delta_type  = "SD" for st dev formulation of delta-based Controlled Imputation
#  delta_type  = "SLOPE" for slope formulation of delta-based Controlled Imputation
#  delta_type  = "REF" for Reference Based Controlled Imputation
#  upper_p     = probability for quantile used in SLOPE method
#  sd_ factor  = multiple of residual sd used as maximum delta
#  MI_type     = type of multiple imputation
#    MI_type   = "MICE" for MICE multiple imputation (Long data models)
#    MI_type   = "MICE2" for MICE multiple imputation (Wide data models)
#    MI_type   = "MB" for Moreno-Betancur multiple imputation
#    MI_type   = "MB2" for Moreno-Betancur multiple imputation with new fixed effects for each missing
#    MI_type   = "JT" for JamesT multiple imputation with random effects dependent on fixed draw
#    MI_type   = "MF" for missForest multiple imputation
#------------------------------------------------------------
miss_type="MCAR"
alpha_m=-2.5
beta_m0=-.5/1000
beta_m0a=0/1000     
beta_ma=1
beta_mt=1/12
beta_ml=1/1000
beta_mla=1/1000
beta_mnr=0          # only relevant for MNAR
beta_mnra=0.        # only relevant for MNAR
beta_mr=0/1000      # only relevant for MNAR
beta_yt=-2/1000     # only relevant for MNAR
beta_yta=-2/1000    # only relevant for MNAR
miss_prob=.4        # only relevant for MCAR


SA=1
M=2

delta_type = "SD"
MI_type = "MICE2"
sd_factor=2
upper_p=.75
s_inc=.25

#------------------------------------------------------------
if (delta_type=="REF") {s_inc=1}
if (s_inc==.25) {
  S1=c(0,-1/4,1/4,-1/2,1/2,-3/4,3/4,-1,1)
  S0=c(0,-1/4,1/4,-1/2,1/2,-3/4,3/4,-1,1)
}
if (s_inc==.5) {
  S1=c(0,-1/2,1/2,-1,1)
  S0=c(0,-1/2,1/2,-1,1)
}
if (s_inc==1) {
  S1=c(0,-1,1)
  S0=c(0,-1,1)
}
if (s_inc==10) {
  S1=c(0)
  S0=c(0)
}
if (delta_type=="REF") {
  S1=c(1)
  S0=c(1)
}
#------------------------------------------------------------
#------------------------------------------------------------
#RESULTS DATA FRAME 
# Contains the Rep number, model ("LMM" or "LM"), SE_type (bootstrap or model),
# treatment coef, SE, RMSE, Power/type 1 error,
# coverage probability and rejection (0 or 1) for the main effect of A
#------------------------------------------------------------
options(warn=-1)
#n_cores <- detectCores(logical=FALSE) #parallel nodes
#-----------------------------------------------------------------------------
#-----------------------------------------------------------------------------
# Define skip.streams
#-----------------------------------------------------------------------------
#-----------------------------------------------------------------------------
#skip.streams=function(n){
#  x=.Random.seed
#  for (i in seq_len(n))
#    x=nextRNGStream(x)
#  assign('.Random.seed',x,pos=.GlobalEnv)
#}
################################################################################
# SETUP PARS DATAFRAME
################################################################################
seedset=round(99999999*runif(nreps,min=0,max=1),digits=0)
#pars=data.frame(seed=seedset,nrep=c(1:nreps))
pars=data.frame(seed=seedset,data_seed=rep(seed,times=nreps),fixed_seed=rep(fixed_seed,times=nreps),
                nrep=c(1:nreps),nperson=rep(nperson,times=nreps),
                B=rep(B,times=nreps),M=rep(M,times=nreps),
                SA=rep(SA,times=nreps),LM=rep(LM,times=nreps),alpha=rep(alpha,times=nreps),
                beta_age=rep(beta_age,times=nreps),beta_ri=rep(beta_ri,times=nreps),beta_a=rep(beta_a,times=nreps),
                beta_1b=rep(beta_1b,times=nreps),beta_0b=rep(beta_0b,times=nreps),rho=rep(rho,times=nreps),
                slope_sd=rep(slope_sd,times=nreps),slope2_sd=rep(slope2_sd,times=nreps),
                int_sd=rep(int_sd,times=nreps),gam=rep(gam,times=nreps),
                minage=rep(minage,times=nreps),
                maxagedel=rep(maxagedel,times=nreps),frac_treat=rep(frac_treat,times=nreps),
                miss_type=rep(miss_type,times=nreps),alpha_m=rep(alpha_m,times=nreps),
                beta_m0=rep(beta_m0,times=nreps),beta_ma=rep(beta_ma,times=nreps),beta_mt=rep(beta_mt,times=nreps),
                beta_mnr=rep(beta_mnr,times=nreps),beta_mr=rep(beta_mr,times=nreps),
		beta_yta=rep(beta_yta,times=nreps),
                beta_m0a=rep(beta_m0a,times=nreps),beta_yt=rep(beta_yt,times=nreps),
                beta_mnra=rep(beta_mnra,times=nreps),
		miss_prob=rep(miss_prob,times=nreps),
                delta_type=rep(delta_type,times=nreps),upper_p=rep(upper_p,times=nreps),s_inc=rep(s_inc,times=nreps),
                sim_data_type=rep(sim_data_type,time=nreps),nstart=rep(nstart,times=nreps),
                sd_factor=rep(sd_factor,times=nreps),infile=rep(infile,times=nreps),MI_type=rep(MI_type,times=nreps),
                beta_ml=rep(beta_ml,times=nreps),beta_mla=rep(beta_mla,times=nreps)
                )

#cat('pars=','\n')
#print(pars)
#cat('--------------------------------------','\n')

################################################################################
# FUNCTION SIMULATION
#-------------------------------------------------------------------------------
# Generate Data, pnd perform sensitivity analysis for each rep
#-------------------------------------------------------------------------------
################################################################################

simulation=function(seed,data_seed,fixed_seed,nrep,nperson,B,M,SA,LM,alpha,beta_age,beta_ri,beta_a,beta_1b,beta_0b,
                    rho,slope_sd,slope2_sd,int_sd,gam,
                    minage,maxagedel,frac_treat,miss_type,alpha_m,beta_m0,beta_ma,beta_mt,beta_mnr,beta_mr,beta_yta,
                    beta_m0a,beta_yt,beta_mnra,miss_prob,delta_type,upper_p,s_inc,sim_data_type,nstart,sd_factor,
		    infile,MI_type,beta_ml,beta_mla){
#cat('seed=',seed,'\n')
#simulation=function(seed){
#cat('seed=',seed,'\n')
#nreps=5

#nrep=1
#nperson=130
#B=2
#M=1
#SA=1
#LM=1
#alpha=10000.0
#beta_age=-50.
#beta_ri=-4000. #run-in 
#beta_a=00.
#beta_1b=00.
#beta_0b=00.
#rho=52 # correlation=exp(-|time diff in weeks|/rho)
#slope_sd=100 # sd of random slope for individuals
#gam=2000 #error sd
#minage=20
#maxagedel=20
#frac_treat=.5
#miss_type="MNAR"
#alpha_m=-3.2
#beta_m0=-.5/1000
#beta_ma=1
#beta_mt=1/12
#beta_mnr=.75
#beta_mr=-.25/1000
#beta_yta=0/1000
#beta_m0a=0/1000
#beta_yt =-.25/1000
#miss_prob=.2 #only relevant for MCAR
#delta_type = "REF"
#upper_p=.75
#s_inc=1
#------------------------------------------------------------

  res_df = data.frame()
  if (fixed_seed==0) { 
    set.seed(seed)
  } else {
    set.seed(data_seed)
  }
# For each rep...
#for (nrep in 1:nreps){
  cat('--------------------------------------','\n')
  cat('Rep#=',nrep,'\n')
  #currentseed=nrep+10
  seed_pos=.Random.seed[2] #position 
  currentseed=.Random.seed[seed_pos+2] #actual seed
  cat('current seed=',currentseed,'\n')
  cat('--------------------------------------','\n')
  cat('seed=',seed,'\n')
  cat('data_seed=',data_seed,'\n')

  if (delta_type=="REF") {s_inc=0}
  if (s_inc==.25) {
    S1=c(0,-1/4,1/4,-1/2,1/2,-3/4,3/4,-1,1)
    S0=c(0,-1/4,1/4,-1/2,1/2,-3/4,3/4,-1,1)
  }
  if (s_inc==.5) {
    S1=c(0,-1/2,1/2,-1,1)
    S0=c(0,-1/2,1/2,-1,1)
  }
  if (s_inc==1) {
    S1=c(0,-1,1)
    S0=c(0,-1,1)
  }
  if (s_inc==10) {
    S1=c(0)
    S0=c(0)
  }
  if (delta_type=="REF") {
    S1=c(1)
    S0=c(1)
  }
  z975=qnorm(.975,mean=0,sd=1)
#------------------------------------------------------------
#------------------------------------------------------------
  
  #-----------------------------------------------------------------------------
  #-----------------------------------------------------------------------------
  # Generate data
  #-----------------------------------------------------------------------------
  #-----------------------------------------------------------------------------
  cat("Generate data","\n")
  cat("sim_data_type=",sim_data_type,"\n")
  
  if (sim_data_type=="sim") {

    cat("call gen.data","\n")
  #Get long and wide data (with missingness if miss_type is not "none")
    sim.dats = gen.data(seed=currentseed, alpha=alpha, beta_age = beta_age, beta_ri= beta_ri, beta_a= beta_a, 
                      beta_1b=beta_1b, beta_0b=beta_0b, rho=rho, gam=gam,
                      nperson=nperson, frac_treat=frac_treat, miss_type=miss_type, miss_prob=miss_prob,
                      alpha_m=alpha_m, beta_m0=beta_m0,beta_ma=beta_ma,beta_mt=beta_mt,beta_mnr=beta_mnr,
                      beta_mr=beta_mr, beta_yt=beta_yt, beta_yta=beta_yta, beta_m0a=beta_m0a, beta_mnra=beta_mnra,
		      z975=z975, minage=minage,
                      maxagedel=maxagedel, slope_sd=slope_sd)
  } else {
    if (sim_data_type=="trial") {
      cat("call gen.trial.data","\n")
      sim.dats = gen.trial.data(seed=currentseed,  
                      nperson=nperson, frac_treat=frac_treat, nstart=nstart, infile=infile, beta_a=beta_a, 
                      beta_1b=beta_1b, beta_0b=beta_0b, miss_type=miss_type, miss_prob=miss_prob, 
                      alpha_m=alpha_m, beta_m0=beta_m0, beta_ma=beta_ma, beta_mt=beta_mt, beta_mnr=beta_mnr,
                      beta_yt=beta_yt, beta_yta=beta_yta, beta_mr=beta_mr, beta_m0a=beta_m0a,beta_mnra=beta_mnra)
    } else {
      if (sim_data_type=="lmm") {
        cat("call gen.lmm.data","\n")
        sim.dats = gen.lmm.data(seed=currentseed, alpha=alpha, beta_age = beta_age, beta_ri= beta_ri, beta_a= beta_a, 
                      beta_1b=beta_1b, beta_0b=beta_0b, rho=rho, gam=gam,
                      nperson=nperson, frac_treat=frac_treat, miss_type=miss_type, miss_prob=miss_prob,
                      alpha_m=alpha_m, beta_m0=beta_m0,beta_ma=beta_ma,beta_mt=beta_mt,beta_mnr=beta_mnr,
                      beta_mr=beta_mr, beta_yt=beta_yt, beta_yta=beta_yta, beta_m0a=beta_m0a, beta_mnra=beta_mnra,
		      z975=z975, minage=minage,
                      maxagedel=maxagedel, slope_sd=slope_sd, slope2_sd=slope2_sd,int_sd=int_sd,
		      beta_ml=beta_ml, beta_mla=beta_mla)
      }
    }
  }
  cat("return from gen.data","\n")
  
  wide.dat = sim.dats[[1]] #for linear model
  long.dat = sim.dats[[2]] #for linear mixed model
  long.dat$y[long.dat$y<0]=0
  long.dat$y=round(long.dat$y)
  long.dat.sav=long.dat[,c("id","ba","time","y","a","nr")]

  wide.dat$y0=round(wide.dat$y0)
  wide.dat$y1=round(wide.dat$y1)
  wide.dat$y2=round(wide.dat$y2)
  wide.dat$y3=round(wide.dat$y3)
  wide.dat$y4=round(wide.dat$y4)
  wide.dat$y5=round(wide.dat$y5)
  wide.dat$y6=round(wide.dat$y6)
  wide.dat$y7=round(wide.dat$y7)
  wide.dat$y8=round(wide.dat$y8)
  wide.dat$y9=round(wide.dat$y9)
  wide.dat$y10=round(wide.dat$y10)
  wide.dat$y11=round(wide.dat$y11)
  wide.dat$y12=round(wide.dat$y12)
  wide.dat$y13=round(wide.dat$y13)
  wide.dat$y14=round(wide.dat$y14)
  wide.dat$y15=round(wide.dat$y15)
  wide.dat$y16=round(wide.dat$y16)
  wide.dat$y17=round(wide.dat$y17)
  wide.dat$y18=round(wide.dat$y18)
  wide.dat$y19=round(wide.dat$y19)
  wide.dat$y20=round(wide.dat$y20)
  wide.dat$y21=round(wide.dat$y21)
  wide.dat$y22=round(wide.dat$y22)
  wide.dat$y23=round(wide.dat$y23)
  wide.dat$y24=round(wide.dat$y24)
  
  cat("wide data=","\n")
  cat("---------------------------------","\n")
  print(wide.dat[1,])
  print(summary(wide.dat))
#  print(wide.dat[1:10,c("id","y_avg","a","nr","y0")])
  cat("---------------------------------","\n")
  cat("long data=","\n")
  cat("---------------------------------","\n")
  print(long.dat.sav[1:10,])
  print(summary(long.dat.sav))
  cat("---------------------------------","\n")
#  cat("SAVE Dataset","\n")
#  write.table(long.dat.sav,file="example.dat",sep=" ")
#  cat("---------------------------------","\n")
#  cat("wide data with y_avg non-missing=","\n")
#  cat("---------------------------------","\n")
#  print(wide.dat[!is.na(wide.dat$y_avg),c("id","y_avg","a","nr","y0")])
#  cat("---------------------------------","\n")
#  cat("# Wide data with y_avg non-missing=",length(wide.dat$id[!is.na(wide.dat$y_avg)]),"\n")

#  cat("long data=","\n")
#  cat("---------------------------------------------------------------","\n")
#  print(long.dat[1,])
#  print(long.dat[long.dat$id==1 | long.dat$id==2,c("id","time","y","ba")])
#  cat("---------------------------------------------------------------","\n")
#  cat("Long data with BMI=NA","\n")
#  print(long.dat[is.na(long.dat$BMI),c("id","time","y","ba","BMI")][1:60,])
  cat("---------------------------------------------------------------","\n")
  cat("Long data with ba=NA","\n")
  print(long.dat[is.na(long.dat$ba),c("id","time","y","ba")][,])
#  cat("Long data","\n")
#  print(long.dat[1:30,c("id","time","y","ba")][,])
  cat("---------------------------------------------------------------","\n")

  #Calculate missingness rates
  missing_1_stage1 = sum(is.na(long.dat$y) & long.dat$a==1 & long.dat$time <=12 & long.dat$time > 0)/(sum(wide.dat$a==1)*12)
  missing_1_stage2 = sum(is.na(long.dat$y) & long.dat$a==1 & long.dat$time >12)/(sum(wide.dat$a==1)*12)
  missing_0_stage1 = sum(is.na(long.dat$y) & long.dat$a==0 & long.dat$time <=12 & long.dat$time > 0)/(sum(wide.dat$a==0)*12)
  missing_0_stage2 = sum(is.na(long.dat$y) & long.dat$a==0 & long.dat$time >12)/(sum(wide.dat$a==0)*12)
  totmissing = sum(is.na(long.dat$y))/dim(long.dat[long.dat$time > 0,])[1]
  cat("---------------------------------------------------------------","\n")
  cat("% missing A=1 1st half= ",mean(missing_1_stage1)*100,"\n")
  cat("% missing A=1 2nd half= ",mean(missing_1_stage2)*100,"\n")
  cat("% missing A=0 1st half= ",mean(missing_0_stage1)*100,"\n")
  cat("% missing A=0 2nd half= ",mean(missing_0_stage2)*100,"\n")
  cat("Total % missing = ",mean(totmissing)*100,"\n")
  cat("---------------------------------------------------------------","\n")

#----------------------------------------------------------
#  Calculate # in each arm, # of responders, etc.
#----------------------------------------------------------
  num_total=length(wide.dat$a)
  num_a1=sum(wide.dat$a==1)
  num_a0=sum(wide.dat$a==0)
  num_responder_a1=sum(wide.dat$a==1 & wide.dat$nr==0)
  num_responder_a0=sum(wide.dat$a==0 & wide.dat$nr==0)
  num_nonresponder_a1=sum(wide.dat$a==1 & wide.dat$nr==1)
  num_nonresponder_a0=sum(wide.dat$a==0 & wide.dat$nr==1)

  
  cat('seed=',seed,'\n')

  if (fixed_seed==1) { 
    set.seed(seed)
  }
  seed_pos=.Random.seed[2] #position 
  currentseed=.Random.seed[seed_pos+2] #actual seed

  cat('current seed=',currentseed,'\n')
  cat('--------------------------------------','\n')
  #-----------------------------------------------------------------------------
  #-----------------------------------------------------------------------------
  #  Calculate number of responders
  #-----------------------------------------------------------------------------
  #-----------------------------------------------------------------------------
  responder_num=sum(wide.dat$nr==0)
  responder7500_num=sum(wide.dat$y_S1avg >=7500, na.rm=TRUE)
  cat("# subjects wide:               ",num_total,"\n")
  cat("# responders=                  ",responder_num,"\n")
#  cat("# responders7500=         ",responder7500_num,"\n")
  responderNA_num=sum(is.na(wide.dat$y_S1avg))
  cat("# with y_S1avg=NA:         ",responderNA_num,"\n")
  cat("----------------------------------","\n")
  cat("----------------------------------","\n")
  cat("# subjects with a==1 wide:      ",num_a1,"\n")
  cat("# responders with a==1 wide:    ",num_responder_a1,"\n")
  cat("# nonresponders with a==1 wide: ",num_nonresponder_a1,"\n")
  cat("----------------------------------","\n")
  cat("# subjects with a==0 wide:      ",num_a0,"\n")
  cat("# responders with a==0 wide:    ",num_responder_a0,"\n")
  cat("# nonresponders with a==0 wide: ",num_nonresponder_a0,"\n")
  cat("----------------------------------","\n")
  
  #-----------------------------------------------------------------------------
  #-----------------------------------------------------------------------------
  # Estimate theta hats with MAR analysis (LMM) and MNAR analyses (controlled imputation) 
  #-----------------------------------------------------------------------------
  #-----------------------------------------------------------------------------

  #---------------------------------
  #LM analysis
  #---------------------------------

  if(LM==1){  
#    cat("call LM_contrasts","\n")
    LM_res = LM_contrasts(fit_dat = wide.dat)
    theta_LM = LM_res[1] #complete case LM analysis that assumes MCAR
    SE_LM = LM_res[2]
    cat("---------------------------------","\n")
    cat("LM theta=",theta_LM,"\n")
    cat("model SE for LM=",SE_LM,"\n")
    cat("---------------------------------","\n")
  } else {
    theta_LM = NA
    SE_LM = NA
  }
  
  
  #---------------------------------
  #LMM MAR analysis
  #---------------------------------
  cat("Estimating MAR theta","\n")
  LMM_res = LMM_contrasts(fit_dat = long.dat) #LMM analysis that assumes MAR
  theta_MAR = LMM_res[[1]]
  fit_LMM = LMM_res[[2]]
  SE_LMM = LMM_res[[3]]
  SE_LMM_rob = LMM_res[[4]]
  
  cat("---------------------------------","\n")
  cat("For Observed Data LMM=","\n")
  print(fit_LMM)
  cat("---------------------------------","\n")
  cat("LMM theta=",theta_MAR,"\n")
  cat("Standard model SE for LMM=",SE_LMM,"\n")
  cat("ROB SE for LMM=",SE_LMM_rob,"\n")
  cat("---------------------------------","\n")
  #---------------------------------
  #Get Predicted Values from LMM MAR analysis
  #---------------------------------
#  lmm_pred = predict(fit_LMM,newdata=long.dat[is.na(long.dat$y),],random.only=FALSE,allow.new.levels=TRUE)

#  cat("---------------------------------","\n")
#  cat("For Observed Data LMM, Predicted values for missing=","\n")
#  print(lmm_pred[1:20])
#  cat("For Observed Data LMM, #Predicted values for missing=",length(lmm_pred),"\n")
#  cat("---------------------------------","\n")
  
#  long.dat.pred=long.dat
#  long.dat.pred$y[is.na(long.dat.pred$y)]=lmm_pred

  #----------------------------------------------------------------
  #LMM analysis on data with predicted values imputed
  #----------------------------------------------------------------
#  LMM_pred_res = LMM_contrasts(fit_dat = long.dat.pred) #LMM analysis on long.dat.pred
#  theta_LMM_pred = LMM_pred_res[[1]]
#  fit_LMM_pred = LMM_pred_res[[2]]
#  SE_LMM_pred = LMM_pred_res[[3]]
#  SE_LMM_pred_rob = LMM_pred_res[[4]]
  
#  cat("---------------------------------------------------------","\n")
#  cat("LMM fit after imputing predicted values ","\n")
#  print(fit_LMM_pred)
#  cat("---------------------------------------------------------","\n")
#  cat("LMM_pred theta=",theta_LMM_pred,"\n")
#  cat("---------------------------------------------------------","\n")
  
  #---------------------------------
  #MNAR analysis
  #---------------------------------
  if (SA==1){
  #---------------------------------
  #Fit Imputation model
  #---------------------------------
  #  cat("Fit Imputation Model ","\n")
  #  fit_IMP = IMP(fit_dat = long.dat) #IMP Model
  #  cat("---------------------------------","\n")
  #  cat("For Observed Data IMP=","\n")
  #  print(fit_IMP)
  #  cat("---------------------------------","\n")

    cat("Estimating MNAR theta with controlled imputation","\n")
    
    #-----------------------
    # Calculate delta_max
    #-----------------------
    if (delta_type=="SD") {
#      delta_max=sapply(1:24,FUN=function(t){sd(long.dat$y[long.dat$time==t], na.rm=TRUE)})
#  USE RESIDUAL ERROR FROM LMM
      delta_max=sd_factor*sigma(fit_LMM)
    } else {
      if (delta_type=="SLOPE") {
#        delta_max=mean(abs(sapply(1:nperson,FUN=function(i){coef(lm(y~time, data=long.dat[long.dat$id==i,]))[2]})))
        delta_max=quantile(sapply(1:nperson,FUN=function(i){coef(lm(y~time, data=long.dat[long.dat$id==i,]))[2]}),
                  ,na.rm=TRUE,probs=upper_p)
      }
    }
    if (delta_type=="REF") {delta_max=NA}
    avg_delta_max=delta_max

    cat("----------------------------------------------------------","\n")
    cat(delta_type," Controlled Imputation with avg_delta_max=","\n")
    print(avg_delta_max) 
    cat("----------------------------------------------------------","\n")
#    cat("----------------------------------------------------------","\n")
#    cat("long.dat=","\n")
#    print(long.dat[1:30,c("id","time","y","BMI","time1","time2")]) 
    cat("----------------------------------------------------------","\n")
    cat("wide.dat=","\n")
    print(wide.dat[1,]) 
    cat("----------------------------------------------------------","\n")

    #------------
    #Impute data 
    #assuming MAR
    #------------
    cat("    Multiple Imputation","\n")
    cat("    Type=",MI_type,"\n")
    if (MI_type=="MICE" | MI_type=="MICE2"){
      imps = impute.mice.data(ldat=long.dat, wdat=wide.dat, M=M, fit=fit_LMM, delta_type=delta_type, nperson=nperson, MI_type=MI_type)
      lmm.imps = imps[[1]]
    }
    if (MI_type=="MF") {
      imps = impute.mf.data(ldat=long.dat, wdat=wide.dat, M=M, fit=fit_LMM, delta_type=delta_type, nperson=nperson, MI_type=MI_type)
      lmm.imps = imps[[1]]
    }
    if (MI_type=="MB" | MI_type=="MB2" | MI_type=="JT"){
      imps = impute.data(ldat=long.dat, wdat=wide.dat, M=M, fit=fit_LMM, delta_type=delta_type, nperson=nperson, MI_type=MI_type)
    }
    if (MI_type=="MB") {
      lmm.imps = imps[[1]]
    }
    if (MI_type=="MB2") {
      lmm.imps = imps[[1]]
    }
    if (MI_type=="JT") {
      lmm.imps = imps[[3]]
    }

#    cat("----------------------------------------------------------","\n")
#    cat("lmm.imps first imputation dataset=","\n")
#    print(lmm.imps[lmm.imps$.imp==1,][,c("id","time","a","y","rij",".imp")]) 
#    cat("lmm.imps second imputation dataset=","\n")
#    print(lmm.imps[lmm.imps$.imp==2,][1:30,c("id","time","a","y","rij",".imp")]) 
#    cat("lmm.imps third imputation dataset=","\n")
#    print(lmm.imps[lmm.imps$.imp==3,][1:30,c("id","time","y","rij",".imp")]) 
#    cat("----------------------------------------------------------","\n")
#  cat("-----------------------------------------------------------------","\n")
#  cat("Imputed data with lambda=0","\n")
#  print(lmm.imps[lmm.imps$.imp==1,c("id","time","y","BMI")][1:30,])
#  cat("-----------------------------------------------------------------","\n")
#  cat("length(Imputed data with lambda=0)",length(lmm.imps$y[lmm.imps$.imp==1]),"\n")
#  cat("# nonmissing y=",sum(!is.na(lmm.imps$y[lmm.imps$.imp==1])),"\n")
#  cat("-----------------------------------------------------------------","\n")
#  cat("Imputed data with lambda=0 & y=NA","\n")
#  print(lmm.imps[lmm.imps$.imp==1 & is.na(lmm.imps$y),c("id","time","y","BMI")][1:30,])
#  cat("-----------------------------------------------------------------","\n")
  #---------------------------------
  #lambda=0 analysis
  #---------------------------------
#  cat("Estimating lambda=0 theta","\n")
#  theta_0=rep(0,times=M)
#  SE_0=rep(0,times=M)
#  SE_0_rob=rep(0,times=M)
#  m=1
#  while (m <= M) {
#    LMM_0 = LMM_contrasts(fit_dat = lmm.imps[lmm.imps$.imp==m,]) #LMM analysis thatimputes with lambda=0
#    theta_0[m] = LMM_0[[1]]
#    fit_0 = LMM_0[[2]]
#    SE_0 = LMM_0[[3]]
#    SE_0_rob = LMM_0[[4]]

#    cat("-----------------------------------------------------------------","\n")
#    cat("Imputed data with lambda=0 & m=",m,"\n")
#    print(lmm.imps[lmm.imps$.imp==m,c("id","time","y","rij","ba","runin","time0","time1","time2","time3")][1:30,])
#    cat("---------------------------------","\n")
#    cat("For lambda=0 & m=",m," LMM fit=","\n")
#    print(fit_0)
#    cat("---------------------------------","\n")
#    cat("theta with lambda=0 & m=",m," is ",theta_0[m],"\n")
#    cat("---------------------------------","\n")

#    m=m+1
#  }
#  theta_0=mean(theta_0)
  
#  cat("---------------------------------","\n")
#  cat("---------------------------------","\n")
#  cat("Final theta with lambda=0 is ",theta_0,"\n")
#  cat("---------------------------------","\n")
    
    #------------
    #Add deltas &
    #get MNAR theta
    #------------
    cat("    Adding deltas and getting MNAR thetas","\n") # Modify imputations by adding deltas and get MNAR estimate 
    cat("S1=",S1,"\n")
  
    thetas_return = sapply(1:length(S1),FUN=function(s){mnar.theta(all.imp=lmm.imps,obs.dat=long.dat,s1=S1[s],s0=S0[s],delta_type=delta_type,delta_max=delta_max,M=M)})

#    cat("thetas_return= ","\n")
#    print(thetas_return)

    thetas_MNAR=thetas_return[1,]
    thetas_MNAR_sd=thetas_return[2,]
    thetas_MNAR_var=thetas_return[4,]
    thetas_MNAR_biv=thetas_return[3,]
    num_non_na=thetas_return[5,]
#    theta_IMP=thetas_return[1,1]
#    theta_IMP_sd=thetas_return[2,1]
#    theta_IMP_biv=thetas_return[3,1]

#    cat("theta_IMP= ",theta_IMP,"\n")
#    cat("theta_IMP_sd= ",theta_IMP_sd,"\n")
#    cat("theta_IMP_biv= ",theta_IMP_biv,"\n")
    cat("-------------------------------------","\n")
    cat("thetas_MNAR_sd= ",thetas_MNAR_sd,"\n")
    cat("thetas_MNAR_var= ",thetas_MNAR_var,"\n")
    cat("thetas_MNAR_biv= ",thetas_MNAR_biv,"\n")
    cat("# non-NA thetas_MNAR= ",num_non_na,"\n")

#    seed_pos=.Random.seed[2]
#    currentseed=.Random.seed[seed_pos+2]
#    cl <- makeCluster(n_cores)
#    clusterExport(cl, c("fit.imputed","mnar.theta","sapply","abs","mean","lmm.imps",
#                        "long.dat","S1","S0","delta_type","M","lmer","lmerControl","fixef"))
#    clusterSetRNGStream(cl=cl,currentseed)
#    thetas_MNAR = parSapply(cl,1:length(S1),FUN=function(s){mnar.theta(all.imp=lmm.imps,obs.dat=long.dat,s1=S1[s],s0=S0[s],delta_type="SD",M=M)})
#    stopCluster(cl)

#    RNGkind("L'Ecuyer-CMRG")
#    thetas_MNAR=do.call("cbind",mclapply(X=1:length(S1),FUN=function(X) {mnar.theta(all.imp=lmm.imps,obs.dat=long.dat, s1=S1[X], s0=S0[X], delta_type=delta_type, delta_max=delta_max, M=M)}, mc.cores=3))
#    skip.streams(3)
#    RNGkind("Mersenne-Twister")

    all_thetas = c(theta_LM,theta_MAR,theta_MAR,thetas_MNAR)
  } else {
    all_thetas=c(theta_LM,theta_MAR,theta_MAR,rep(NA,length(S1)))
    avg_delta_max=0
  } #if no sensitivity analysis
  
  cat("all_thetas= ","\n")
  print(all_thetas)
  
  
  #-----------------------------------------------------------------------------
  #-----------------------------------------------------------------------------
  # Obtain bootstrap SEs for all thetas
  #-----------------------------------------------------------------------------
  #-----------------------------------------------------------------------------
  
  if(B!=0){
    cat("Getting bootstrap standard errors","\n")
  #--------------------------------------------
  # Compiling thetas from B bootstrap loops 
  #--------------------------------------------
    allboot_thetas = data.frame(sapply(1:B,boot.thetas,long.obs=long.dat,wide.obs=wide.dat,M=M,S1=S1,S0=S0,delta_type=delta_type,delta_max=delta_max,nperson=nperson,SA=SA, rep=nrep))
   # seed_pos=.Random.seed[2]
   # currentseed=.Random.seed[seed_pos+2]
#    cl <- makeCluster(n_cores)
#    clusterExport(cl, c("boot.thetas","fit.imputed","mnar.theta","LMM_contrasts","impute.data",
#                        "rmvnorm","ranef","fixef","VarCorr","vcov","detectCores","makeCluster","clusterExport",
#                        "stopCluster","parSapply","sapply","abs","lmer","lmerControl","sample_n","filter","%>%",
#                        "S0","S1","nperson","delta_type","M","long.dat","wide.dat","SA","clusterSetRNGStream"))
#   clusterSetRNGStream(cl=cl,currentseed)
#    allboot_thetas = data.frame(parSapply(cl,1:B,boot.thetas,long.obs=long.dat,
#                                          wide.obs=wide.dat,M=M,S1=S1,S0=S0,delta_type=delta_type,nperson=nperson,SA=SA,
#                                          rep=nrep))
#    stopCluster(cl)

#    RNGkind("L'Ecuyer-CMRG")
#    allboot_thetas=do.call("cbind",mclapply(X=1:B,FUN=boot.thetas, long.obs=long.dat, wide.obs=wide.dat, M=M, S1=S1, S0=S0, delta_type=delta_type, delta_max=delta_max, nperson=nperson, SA=SA, rep=nrep, mc.cores=3))
#    skip.streams(3)
#    RNGkind("Mersenne-Twister")

    ########### #NOTE! I took out the clusterSetRNGstream since I manually
    # increment the seed in the bootstrap loop based on the b value. So we have full control 
    # of the seed and don't need clusterSetRNG (I think) ################

#    cat("allboot_thetas= ","\n")
#    print(allboot_thetas)
   
    #---------------------------------
    #Calculate 9 Bootstrap SEs
    #---------------------------------
    boot.se = apply(allboot_thetas,1,FUN=sd) #takes sd of each of the 9 rows in the allboot_thetas data frame
    SEs = c(SE_LM,SE_LMM_rob,boot.se)
    cat("allboot.se= ",boot.se,"\n")
  }
  else {
    cat("Using model standard errors","\n")
    if (SA==1) {
    cat("Using Rubin rule for total var for MI","\n")
      SE_SA=sqrt(thetas_MNAR_var+((num_non_na+1)/num_non_na)*thetas_MNAR_biv)
      SEs=c(SE_LM,SE_LMM_rob,SE_LMM,SE_SA) #if there is SA
    } else {
      SEs=c(SE_LM,SE_LMM_rob,SE_LMM,rep(NA,(length(S1)))) #if there is no SA
    }
  }
  cat("-------------------------------------","\n")
  cat("SEs= ",SEs,"\n")
  cat("-------------------------------------","\n")
  
  
  #-----------------------------------------------------------------------------
  #-----------------------------------------------------------------------------
  # Hypothesis testing 
  #-----------------------------------------------------------------------------
  #-----------------------------------------------------------------------------
  cat("Hypothesis testing","\n")
  cat("-------------------------------------","\n")
  #Number of analyses = 10 (8 MNAR + 1 LMM ROB + 1 LMM + LM) 
  n.analysis = length(S1) + 3
  
  #Hypothesis testing - RMSE_CovP_Ref() is defined in 1-SmartSimFunctions.R
  hyp.tests = sapply(1:n.analysis,FUN=function(d){RMSE_CovP_Rej(truth= beta_a,
                                                                trtcoef= all_thetas[d], 
                                                                SE= SEs[d], 
                                                                zstar= z975)}) 
  cat("hyp.tests= ",hyp.tests,"\n")
  #hyp.tests is a matrix of RMSE,covprob and rejection indicators for all 10 analyses
  
  CovProbs= hyp.tests[2,]
  Rej.thetas = hyp.tests[3,]
  #Codes whether MNAR analysis conclusions are different 
  #from the MAR conclusion (1 = different)
  departure.mar = ifelse(Rej.thetas==Rej.thetas[3] & !(Rej.thetas==1 & sign(all_thetas)!=sign(all_thetas[3]) ) ,0,1)
#  departure.mar = ifelse(Rej.thetas==Rej.thetas[n.analysis],0,1)
  cat("Rej.thetas= ",Rej.thetas,"\n")
#  cat("departure.mar= ",departure.mar,"\n")
  
  #-----------------------------------------------------------------------------
  #-----------------------------------------------------------------------------
  # Compile results for the rep
  #-----------------------------------------------------------------------------
  #-----------------------------------------------------------------------------
  
  nrep.res = data.frame(cbind(rep(nrep,n.analysis), c("LM","LMM ROB","LMM",S0), c("LM","LMM ROB","LMM",S1),
                   all_thetas,SEs,Rej.thetas,CovProbs,c(NA,NA,departure.mar[3:n.analysis]),
                   rep(missing_0_stage1,n.analysis),rep(missing_1_stage1,n.analysis),
                   rep(missing_0_stage2,n.analysis),rep(missing_1_stage2,n.analysis),
                   rep(totmissing,n.analysis),rep(avg_delta_max,n.analysis)))
  
  colnames(nrep.res) = c("RCT","s1","s0","Theta","SE",
                    "Reject","Coverage","departure.mar",
                    "Miss0_stage1","Miss1_stage1",
                    "Miss0_stage2","Miss1_stage2","TotalMiss","avg_delta_max")
  rownames(nrep.res)=NULL
  
  nrep.res$Theta = as.numeric(nrep.res$Theta)
  nrep.res$Bias = nrep.res$Theta - beta_a
  nrep.res[,4:13] = apply(nrep.res[,4:13],2,function(x){as.numeric(x)})

#  cat("----------------------------------------","\n")
#  cat("nrep.res=","\n")
#  print(nrep.res)
#  cat("----------------------------------------","\n")
  
  #Add results to simulation data frame storing all the reps 
  res_df = rbind(res_df,nrep.res)
#  res_df = nrep.res

#  cat("nrep.res$Reject= ","\n")
#  print(nrep.res$Reject)

  if (SA==1) {

    max_delta_rej=0
    if (is.na(nrep.res$Reject[3]) | is.na(nrep.res$Reject[4])) {
    max_delta_rej=NA
    } else {
      if (nrep.res$Reject[3]==1 & nrep.res$Reject[4]==1) {
        max_delta_rej=1
        if (length(nrep.res$s1[4:n.analysis][nrep.res$Reject[4:n.analysis]==0 & sign(nrep.res$Theta[4:n.analysis])==sign(nrep.res$Theta[3]) ]) > 0) {
  	  max_delta_rej=min(abs(as.numeric(nrep.res$s1[4:n.analysis][nrep.res$Reject[4:n.analysis]==0 & sign(nrep.res$Theta[4:n.analysis])==sign(nrep.res$Theta[3]) ])))-s_inc
        }
#        if (length(nrep.res$s1[5:n.analysis][nrep.res$Reject[5:n.analysis]==1]) > 0) {max_delta_rej=max(abs(as.numeric(nrep.res$s1[5:n.analysis][nrep.res$Reject[5:n.analysis]==1])))}
      }
    }
    cat("max_delta_rej=",max_delta_rej,"\n")

#    cat("",nrep.res$s1[5:n.analysis][nrep.res$departure.mar[5:n.analysis]==1],"\n")

    max_delta_same=1
    if (s_inc > 0) {
      if (length(nrep.res$s1[4:n.analysis][nrep.res$departure.mar[4:n.analysis]==1] ) > 0) {max_delta_same=min(abs(as.numeric(nrep.res$s1[4:n.analysis][nrep.res$departure.mar[4:n.analysis]==1])))-s_inc}
    } else {
      if (length(nrep.res$s1[4:n.analysis][nrep.res$departure.mar[4:n.analysis]==1] ) > 0) {max_delta_same=min(abs(as.numeric(nrep.res$s1[4:n.analysis][nrep.res$departure.mar[4:n.analysis]==1])))-1}
    }
    if (!is.na(max_delta_same)) {
      if (max_delta_same < 0) {max_delta_same=0}
    }
    cat("max_delta_same=",max_delta_same,"\n")

  } else {  # no sensitivity analysis
    max_delta_rej=NA
    max_delta_same=NA
  }
#
# Create wide_res_df to save results
#
  if (s_inc==.25) {
#    if (nrep==1) {
      wide_res_df=data.frame(miss0_stage1=nrep.res$Miss0_stage1[1],miss1_stage1=nrep.res$Miss1_stage1[1],
                           miss0_stage2=nrep.res$Miss0_stage2[1],miss1_stage2=nrep.res$Miss1_stage2[1],
                           total_miss=nrep.res$TotalMiss[1],
                           LM.theta=nrep.res$Theta[1],LM.bias=nrep.res$Bias[1],LM.se=nrep.res$SE[1],
                           LM.reject=nrep.res$Reject[1],LM.cov=nrep.res$Coverage[1],
                           LM.departure.mar=nrep.res$departure.mar[1],
                           LMM.ROB.theta=nrep.res$Theta[2],LMM.ROB.bias=nrep.res$Bias[2],LMM.ROB.se=nrep.res$SE[2],
                           LMM.ROB.reject=nrep.res$Reject[2],LMM.ROB.cov=nrep.res$Coverage[2],
                           LMM.ROB.departure.mar=nrep.res$departure.mar[2],
                           LMM.theta=nrep.res$Theta[3],LMM.bias=nrep.res$Bias[3],LMM.se=nrep.res$SE[3],
                           LMM.reject=nrep.res$Reject[3],LMM.cov=nrep.res$Coverage[3],
                           LMM.departure.mar=nrep.res$departure.mar[3],
                           delta.m0.theta=nrep.res$Theta[4],delta.m0.bias=nrep.res$Bias[4],delta.m0.se=nrep.res$SE[4],
                           delta.m0.reject=nrep.res$Reject[4],delta.m0.cov=nrep.res$Coverage[4],
                           delta.m0.departure.mar=nrep.res$departure.mar[4],
                           delta.m25.theta=nrep.res$Theta[5],delta.m25.bias=nrep.res$Bias[5],delta.m25.se=nrep.res$SE[5],
                           delta.m25.reject=nrep.res$Reject[5],delta.m25.cov=nrep.res$Coverage[5],
                           delta.m25.departure.mar=nrep.res$departure.mar[5],
                           delta.25.theta=nrep.res$Theta[6],delta.25.bias=nrep.res$Bias[6],delta.25.se=nrep.res$SE[6],
                           delta.25.reject=nrep.res$Reject[6],delta.25.cov=nrep.res$Coverage[6],
                           delta.25.departure.mar=nrep.res$departure.mar[6],
                           delta.m50.theta=nrep.res$Theta[7],delta.m50.bias=nrep.res$Bias[7],delta.m50.se=nrep.res$SE[7],
                           delta.m50.reject=nrep.res$Reject[7],delta.m50.cov=nrep.res$Coverage[7],
                           delta.m50.departure.mar=nrep.res$departure.mar[7],
                           delta.50.theta=nrep.res$Theta[8],delta.50.bias=nrep.res$Bias[8],delta.50.se=nrep.res$SE[8],
                           delta.50.reject=nrep.res$Reject[8],delta.50.cov=nrep.res$Coverage[8],
                           delta.50.departure.mar=nrep.res$departure.mar[8],
                           delta.m75.theta=nrep.res$Theta[9],delta.m75.bias=nrep.res$Bias[9],delta.m75.se=nrep.res$SE[9],
                           delta.m75.reject=nrep.res$Reject[9],delta.m75.cov=nrep.res$Coverage[9],
                           delta.m75.departure.mar=nrep.res$departure.mar[9],
                           delta.75.theta=nrep.res$Theta[10],delta.75.bias=nrep.res$Bias[10],delta.75.se=nrep.res$SE[10],
                           delta.75.reject=nrep.res$Reject[10],delta.75.cov=nrep.res$Coverage[10],
                           delta.75.departure.mar=nrep.res$departure.mar[10],
                           delta.m1.theta=nrep.res$Theta[11],delta.m1.bias=nrep.res$Bias[11],delta.m1.se=nrep.res$SE[11],
                           delta.m1.reject=nrep.res$Reject[11],delta.m1.cov=nrep.res$Coverage[11],
                           delta.m1.departure.mar=nrep.res$departure.mar[11],
                           delta.1.theta=nrep.res$Theta[12],delta.1.bias=nrep.res$Bias[12],delta.1.se=nrep.res$SE[12],
                           delta.1.reject=nrep.res$Reject[12],delta.1.cov=nrep.res$Coverage[12],
                           delta.1.departure.mar=nrep.res$departure.mar[12],
                           max_delta_rej=max_delta_rej,
                           max_delta_same=max_delta_same,avg_delta_max=avg_delta_max)
#    } else {
#      temp=data.frame(miss0_stage1=nrep.res$Miss0_stage1[1],miss1_stage1=nrep.res$Miss1_stage1[1],
#                           miss0_stage2=nrep.res$Miss0_stage2[1],miss1_stage2=nrep.res$Miss1_stage2[1],
#                           total_miss=nrep.res$TotalMiss[1],
#                           LM.theta=nrep.res$Theta[1],LM.bias=nrep.res$Bias[1],LM.se=nrep.res$SE[1],
#                           LM.reject=nrep.res$Reject[1],LM.cov=nrep.res$Coverage[1],
#                           LM.departure.mar=nrep.res$departure.mar[1],
#                           LMM.theta=nrep.res$Theta[2],LMM.bias=nrep.res$Bias[2],LMM.se=nrep.res$SE[2],
#                           LMM.reject=nrep.res$Reject[2],LMM.cov=nrep.res$Coverage[2],
#                           LMM.departure.mar=nrep.res$departure.mar[2],
#                           delta.m1.theta=nrep.res$Theta[3],delta.m1.bias=nrep.res$Bias[3],delta.m1.se=nrep.res$SE[3],
#                           delta.m1.reject=nrep.res$Reject[3],delta.m1.cov=nrep.res$Coverage[3],
#                           delta.m1.departure.mar=nrep.res$departure.mar[3],
#                           delta.m75.theta=nrep.res$Theta[4],delta.m75.bias=nrep.res$Bias[4],delta.m75.se=nrep.res$SE[4],
#                           delta.m75.reject=nrep.res$Reject[4],delta.m75.cov=nrep.res$Coverage[4],
#                           delta.m75.departure.mar=nrep.res$departure.mar[4],
#                           delta.m50.theta=nrep.res$Theta[5],delta.m50.bias=nrep.res$Bias[5],delta.m50.se=nrep.res$SE[5],
#                           delta.m50.reject=nrep.res$Reject[5],delta.m50.cov=nrep.res$Coverage[5],
#                           delta.m50.departure.mar=nrep.res$departure.mar[5],
#                           delta.m25.theta=nrep.res$Theta[6],delta.m25.bias=nrep.res$Bias[6],delta.m25.se=nrep.res$SE[6],
#                           delta.m25.reject=nrep.res$Reject[6],delta.m25.cov=nrep.res$Coverage[6],
#                           delta.m25.departure.mar=nrep.res$departure.mar[6],
#                           delta.25.theta=nrep.res$Theta[7],delta.25.bias=nrep.res$Bias[7],delta.25.se=nrep.res$SE[7],
#                           delta.25.reject=nrep.res$Reject[7],delta.25.cov=nrep.res$Coverage[7],
#                           delta.25.departure.mar=nrep.res$departure.mar[7],
#                           delta.50.theta=nrep.res$Theta[8],delta.50.bias=nrep.res$Bias[8],delta.50.se=nrep.res$SE[8],
#                           delta.50.reject=nrep.res$Reject[8],delta.50.cov=nrep.res$Coverage[8],
#                           delta.50.departure.mar=nrep.res$departure.mar[8],
#                           delta.75.theta=nrep.res$Theta[9],delta.75.bias=nrep.res$Bias[9],delta.75.se=nrep.res$SE[9],
#                           delta.75.reject=nrep.res$Reject[9],delta.75.cov=nrep.res$Coverage[9],
#                           delta.75.departure.mar=nrep.res$departure.mar[9],
#                           delta.1.theta=nrep.res$Theta[10],delta.1.bias=nrep.res$Bias[10],delta.1.se=nrep.res$SE[10],
#                           delta.1.reject=nrep.res$Reject[10],delta.1.cov=nrep.res$Coverage[10],
#                           delta.1.departure.mar=nrep.res$departure.mar[10],
#                           max_delta_rej=max_delta_rej,
#                           max_delta_same=max_delta_same,avg_delta_max=avg_delta_max)
#      wide_res_df=rbind(wide_res_df,temp)
#    }
  }
  if (s_inc==.5) {
#    if (nrep==1) {
      wide_res_df=data.frame(miss0_stage1=nrep.res$Miss0_stage1[1],miss1_stage1=nrep.res$Miss1_stage1[1],
                           miss0_stage2=nrep.res$Miss0_stage2[1],miss1_stage2=nrep.res$Miss1_stage2[1],
                           total_miss=nrep.res$TotalMiss[1],
                           LM.theta=nrep.res$Theta[1],LM.bias=nrep.res$Bias[1],LM.se=nrep.res$SE[1],
                           LM.reject=nrep.res$Reject[1],LM.cov=nrep.res$Coverage[1],
                           LM.departure.mar=nrep.res$departure.mar[1],
                           LMM.ROB.theta=nrep.res$Theta[2],LMM.ROB.bias=nrep.res$Bias[2],LMM.ROB.se=nrep.res$SE[2],
                           LMM.ROB.reject=nrep.res$Reject[2],LMM.ROB.cov=nrep.res$Coverage[2],
                           LMM.ROB.departure.mar=nrep.res$departure.mar[2],
                           LMM.theta=nrep.res$Theta[3],LMM.bias=nrep.res$Bias[3],LMM.se=nrep.res$SE[3],
                           LMM.reject=nrep.res$Reject[3],LMM.cov=nrep.res$Coverage[3],
                           LMM.departure.mar=nrep.res$departure.mar[3],
                           delta.m0.theta=nrep.res$Theta[4],delta.m0.bias=nrep.res$Bias[4],delta.m0.se=nrep.res$SE[4],
                           delta.m0.reject=nrep.res$Reject[4],delta.m0.cov=nrep.res$Coverage[4],
                           delta.m0.departure.mar=nrep.res$departure.mar[4],
                           delta.m50.theta=nrep.res$Theta[5],delta.m50.bias=nrep.res$Bias[5],delta.m50.se=nrep.res$SE[5],
                           delta.m50.reject=nrep.res$Reject[5],delta.m50.cov=nrep.res$Coverage[5],
                           delta.m50.departure.mar=nrep.res$departure.mar[5],
                           delta.50.theta=nrep.res$Theta[6],delta.50.bias=nrep.res$Bias[6],delta.50.se=nrep.res$SE[6],
                           delta.50.reject=nrep.res$Reject[6],delta.50.cov=nrep.res$Coverage[6],
                           delta.50.departure.mar=nrep.res$departure.mar[6],
                           delta.m1.theta=nrep.res$Theta[7],delta.m1.bias=nrep.res$Bias[7],delta.m1.se=nrep.res$SE[7],
                           delta.m1.reject=nrep.res$Reject[7],delta.m1.cov=nrep.res$Coverage[7],
                           delta.m1.departure.mar=nrep.res$departure.mar[7],
                           delta.1.theta=nrep.res$Theta[8],delta.1.bias=nrep.res$Bias[8],delta.1.se=nrep.res$SE[8],
                           delta.1.reject=nrep.res$Reject[8],delta.1.cov=nrep.res$Coverage[8],
                           delta.1.departure.mar=nrep.res$departure.mar[8],
                           max_delta_rej=max_delta_rej,
                           max_delta_same=max_delta_same,avg_delta_max=avg_delta_max)
#      } else {
#        temp=data.frame(miss0_stage1=nrep.res$Miss0_stage1[1],miss1_stage1=nrep.res$Miss1_stage1[1],
#                           miss0_stage2=nrep.res$Miss0_stage2[1],miss1_stage2=nrep.res$Miss1_stage2[1],
#                           total_miss=nrep.res$TotalMiss[1],
#                           LM.theta=nrep.res$Theta[1],LM.bias=nrep.res$Bias[1],LM.se=nrep.res$SE[1],
#                           LM.reject=nrep.res$Reject[1],LM.cov=nrep.res$Coverage[1],
#                           LM.departure.mar=nrep.res$departure.mar[1],
#                           LMM.theta=nrep.res$Theta[2],LMM.bias=nrep.res$Bias[2],LMM.se=nrep.res$SE[2],
#                           LMM.reject=nrep.res$Reject[2],LMM.cov=nrep.res$Coverage[2],
#                           LMM.departure.mar=nrep.res$departure.mar[2],
#                           delta.m1.theta=nrep.res$Theta[3],delta.m1.bias=nrep.res$Bias[3],delta.m1.se=nrep.res$SE[3],
#                           delta.m1.reject=nrep.res$Reject[3],delta.m1.cov=nrep.res$Coverage[3],
#                           delta.m1.departure.mar=nrep.res$departure.mar[3],
#                           delta.m50.theta=nrep.res$Theta[4],delta.m50.bias=nrep.res$Bias[4],delta.m50.se=nrep.res$SE[4],
#                           delta.m50.reject=nrep.res$Reject[4],delta.m50.cov=nrep.res$Coverage[4],
#                           delta.m50.departure.mar=nrep.res$departure.mar[4],
#                           delta.50.theta=nrep.res$Theta[5],delta.50.bias=nrep.res$Bias[5],delta.50.se=nrep.res$SE[5],
#                           delta.50.reject=nrep.res$Reject[5],delta.50.cov=nrep.res$Coverage[5],
#                           delta.50.departure.mar=nrep.res$departure.mar[5],
#                           delta.1.theta=nrep.res$Theta[6],delta.1.bias=nrep.res$Bias[6],delta.1.se=nrep.res$SE[6],
#                           delta.1.reject=nrep.res$Reject[6],delta.1.cov=nrep.res$Coverage[6],
#                           delta.1.departure.mar=nrep.res$departure.mar[6],
#                           max_delta_rej=max_delta_rej,
#                           max_delta_same=max_delta_same,avg_delta_max=avg_delta_max)
#        wide_res_df=rbind(wide_res_df,temp)
#    }
  }
  if (s_inc==1) {
#    if (nrep==1) {
      wide_res_df=data.frame(miss0_stage1=nrep.res$Miss0_stage1[1],miss1_stage1=nrep.res$Miss1_stage1[1],
                           miss0_stage2=nrep.res$Miss0_stage2[1],miss1_stage2=nrep.res$Miss1_stage2[1],
                           total_miss=nrep.res$TotalMiss[1],
                           LM.theta=nrep.res$Theta[1],LM.bias=nrep.res$Bias[1],LM.se=nrep.res$SE[1],
                           LM.reject=nrep.res$Reject[1],LM.cov=nrep.res$Coverage[1],
                           LM.departure.mar=nrep.res$departure.mar[1],
                           LMM.ROB.theta=nrep.res$Theta[2],LMM.ROB.bias=nrep.res$Bias[2],LMM.ROB.se=nrep.res$SE[2],
                           LMM.ROB.reject=nrep.res$Reject[2],LMM.ROB.cov=nrep.res$Coverage[2],
                           LMM.ROB.departure.mar=nrep.res$departure.mar[2],
                           LMM.theta=nrep.res$Theta[3],LMM.bias=nrep.res$Bias[3],LMM.se=nrep.res$SE[3],
                           LMM.reject=nrep.res$Reject[3],LMM.cov=nrep.res$Coverage[3],
                           LMM.departure.mar=nrep.res$departure.mar[3],
                           delta.m0.theta=nrep.res$Theta[4],delta.m0.bias=nrep.res$Bias[4],delta.m0.se=nrep.res$SE[4],
                           delta.m0.reject=nrep.res$Reject[4],delta.m0.cov=nrep.res$Coverage[4],
                           delta.m0.departure.mar=nrep.res$departure.mar[4],
                           delta.m1.theta=nrep.res$Theta[5],delta.m1.bias=nrep.res$Bias[5],delta.m1.se=nrep.res$SE[5],
                           delta.m1.reject=nrep.res$Reject[5],delta.m1.cov=nrep.res$Coverage[5],
                           delta.m1.departure.mar=nrep.res$departure.mar[5],
                           delta.1.theta=nrep.res$Theta[6],delta.1.bias=nrep.res$Bias[6],delta.1.se=nrep.res$SE[6],
                           delta.1.reject=nrep.res$Reject[6],delta.1.cov=nrep.res$Coverage[6],
                           delta.1.departure.mar=nrep.res$departure.mar[6],
                           max_delta_rej=max_delta_rej,
                           max_delta_same=max_delta_same,avg_delta_max=avg_delta_max)
  }
  if (s_inc==10) {
#    if (nrep==1) {
      wide_res_df=data.frame(miss0_stage1=nrep.res$Miss0_stage1[1],miss1_stage1=nrep.res$Miss1_stage1[1],
                           miss0_stage2=nrep.res$Miss0_stage2[1],miss1_stage2=nrep.res$Miss1_stage2[1],
                           total_miss=nrep.res$TotalMiss[1],
                           LM.theta=nrep.res$Theta[1],LM.bias=nrep.res$Bias[1],LM.se=nrep.res$SE[1],
                           LM.reject=nrep.res$Reject[1],LM.cov=nrep.res$Coverage[1],
                           LM.departure.mar=nrep.res$departure.mar[1],
                           LMM.ROB.theta=nrep.res$Theta[2],LMM.ROB.bias=nrep.res$Bias[2],LMM.ROB.se=nrep.res$SE[2],
                           LMM.ROB.reject=nrep.res$Reject[2],LMM.ROB.cov=nrep.res$Coverage[2],
                           LMM.ROB.departure.mar=nrep.res$departure.mar[2],
                           LMM.theta=nrep.res$Theta[3],LMM.bias=nrep.res$Bias[3],LMM.se=nrep.res$SE[3],
                           LMM.reject=nrep.res$Reject[3],LMM.cov=nrep.res$Coverage[3],
                           LMM.departure.mar=nrep.res$departure.mar[3],
                           delta.m0.theta=nrep.res$Theta[4],delta.m0.bias=nrep.res$Bias[4],delta.m0.se=nrep.res$SE[4],
                           delta.m0.reject=nrep.res$Reject[4],delta.m0.cov=nrep.res$Coverage[4],
                           delta.m0.departure.mar=nrep.res$departure.mar[4],
                           max_delta_rej=max_delta_rej,
                           max_delta_same=max_delta_same,avg_delta_max=avg_delta_max)
  }
  if (s_inc==0) {
#    if (nrep==1) {
      wide_res_df=data.frame(miss0_stage1=nrep.res$Miss0_stage1[1],miss1_stage1=nrep.res$Miss1_stage1[1],
                           miss0_stage2=nrep.res$Miss0_stage2[1],miss1_stage2=nrep.res$Miss1_stage2[1],
                           total_miss=nrep.res$TotalMiss[1],
                           LM.theta=nrep.res$Theta[1],LM.bias=nrep.res$Bias[1],LM.se=nrep.res$SE[1],
                           LM.reject=nrep.res$Reject[1],LM.cov=nrep.res$Coverage[1],
                           LM.departure.mar=nrep.res$departure.mar[1],
                           LMM.ROB.theta=nrep.res$Theta[2],LMM.ROB.bias=nrep.res$Bias[2],LMM.ROB.se=nrep.res$SE[2],
                           LMM.ROB.reject=nrep.res$Reject[2],LMM.ROB.cov=nrep.res$Coverage[2],
                           LMM.ROB.departure.mar=nrep.res$departure.mar[2],
                           LMM.theta=nrep.res$Theta[3],LMM.bias=nrep.res$Bias[3],LMM.se=nrep.res$SE[3],
                           LMM.reject=nrep.res$Reject[3],LMM.cov=nrep.res$Coverage[3],
                           LMM.departure.mar=nrep.res$departure.mar[3],
                           delta.1.theta=nrep.res$Theta[4],delta.1.bias=nrep.res$Bias[4],delta.1.se=nrep.res$SE[4],
                           delta.1.reject=nrep.res$Reject[4],delta.1.cov=nrep.res$Coverage[4],
                           delta.1.departure.mar=nrep.res$departure.mar[4],
                           max_delta_rej=max_delta_rej,
                           max_delta_same=max_delta_same,avg_delta_max=avg_delta_max)
#      } else {
#        temp=data.frame(miss0_stage1=nrep.res$Miss0_stage1[1],miss1_stage1=nrep.res$Miss1_stage1[1],
#                           miss0_stage2=nrep.res$Miss0_stage2[1],miss1_stage2=nrep.res$Miss1_stage2[1],
#                           total_miss=nrep.res$TotalMiss[1],
#                           LM.theta=nrep.res$Theta[1],LM.bias=nrep.res$Bias[1],LM.se=nrep.res$SE[1],
#                           LM.reject=nrep.res$Reject[1],LM.cov=nrep.res$Coverage[1],
#                           LM.departure.mar=nrep.res$departure.mar[1],
#                           LMM.theta=nrep.res$Theta[2],LMM.bias=nrep.res$Bias[2],LMM.se=nrep.res$SE[2],
#                           LMM.reject=nrep.res$Reject[2],LMM.cov=nrep.res$Coverage[2],
#                           LMM.departure.mar=nrep.res$departure.mar[2],
#                           delta.1.theta=nrep.res$Theta[3],delta.1.bias=nrep.res$Bias[3],delta.1.se=nrep.res$SE[3],
#                           delta.1.reject=nrep.res$Reject[3],delta.1.cov=nrep.res$Coverage[3],
#                           delta.1.departure.mar=nrep.res$departure.mar[3],
#                           max_delta_rej=max_delta_rej,
#                           max_delta_same=max_delta_same,avg_delta_max=avg_delta_max)
#        wide_res_df=rbind(wide_res_df,temp)
#    }
  }

  cat("----------------------------------------------------","\n")
  cat("Interim Results after ",nrep," reps","\n")
  cat("----------------------------------------------------","\n")
  cat("mean LMM treatment effect= ",mean(res_df$Theta[res_df$s1=="LMM"]),"\n")
  cat("mean LMM treatment effect Rob SE= ",mean(res_df$SE[res_df$s1=="LMM ROB"]),"\n")
  cat("mean H_0 rejection Rob= ",mean(res_df$Reject[res_df$s1=="LMM ROB"])*100,"\n")
  cat("mean LMM treatment effect SE= ",mean(res_df$SE[res_df$s1=="LMM"]),"\n")
  cat("mean H_0 rejection= ",mean(res_df$Reject[res_df$s1=="LMM"])*100,"\n")
  cat("mean 95% coverage Rob= ",mean(res_df$Coverage[res_df$s1=="LMM ROB"])*100,"\n")
  cat("mean Bias= ",mean(res_df$Bias[res_df$s1=="LMM"]),"\n")
  cat("----------------------------------------------------","\n")
  cat("mean delta_max= ",mean(wide_res_df$avg_delta_max),"\n")

  all.res = data.frame(res_df %>% group_by(s1,s0) %>%
    summarize(mean.theta = mean(Theta),mean.SE = mean(SE),
            cov.prob = mean(Coverage)*100,mean.bias=mean(Bias),
            percent.MARdep = mean(departure.mar)*100))

  colnames(all.res) = c("S1","S0","Mean Theta","Mean SE","Cov Prob (%)",
                      "Mean Bias","Diff concl.from MAR (%)")
  cat("----------------------------------------------------","\n")
  cat("Interim LMM, LM and Sensitivity Analysis Results","\n")
  cat("----------------------------------------------------","\n")
  cat("----------------------------------------------------","\n")
#  cat("all.res=","\n")
  print(all.res)
#  cat("----------------------------------------------------","\n")
#  cat("","\n")
#  cat("wide_res_df=","\n")
#  print(wide_res_df)
#  cat("----------------------------------------------------","\n")
  wide_res_df
}
################################################################################
# END FUNCTION SIMULATION
################################################################################

################################################################################
# RUN SIMULATION
# USE RSLURM_APPLY
################################################################################

#sj=slurm_apply(simulation,params=pars,jobname=jobname,nodes=nodes,cpus_per_node=1,slurm_options=slurm_options,
#                   global_objects=go)
#results=get_slurm_out(sj,outtype="table",wait=TRUE)

################################################################################
#  ALTERNATIVE WAY TO DO 1 REP WITHOUT RSLURM_APPLY
################################################################################
#nrep=1
#seed=seedset[1]
#data_seed=seed
#results=simulation(seed,data_seed,fixed_seed,nrep,nperson,B,M,SA,LM,alpha,beta_age,beta_ri,beta_a,beta_1b,beta_0b,
#                    rho,slope_sd,gam,
#                    minage,maxagedel,frac_treat,miss_type,alpha_m,beta_m0,beta_ma,beta_mt,beta_mnr,beta_mr,beta_yta,
#                    beta_m0a,beta_yt,miss_prob,delta_type,upper_p,s_inc,sim_data_type,nstart,sd_factor,infile,
#                     MI_type,beta_ml,beta_mla)
################################################################################
# RUN SIMULATION
# NO RSLURM_APPLY
################################################################################
results=data.frame()
data_seed=seed
nrep=1
while (nrep <= nreps) {
  temp=simulation(seedset[nrep],data_seed,fixed_seed,nrep,nperson,B,M,SA,LM,alpha,beta_age,beta_ri,beta_a,
                    beta_1b,beta_0b,
                    rho,slope_sd,slope2_sd,int_sd,gam,
                    minage,maxagedel,frac_treat,miss_type,alpha_m,beta_m0,beta_ma,beta_mt,beta_mnr,beta_mr,beta_yta,
                    beta_m0a,beta_yt,beta_mnra,miss_prob,delta_type,upper_p,s_inc,sim_data_type,nstart,sd_factor,
                    infile,MI_type,beta_ml,beta_mla)
  results=rbind(results,temp)
  nrep=nrep+1
}

cat("----------------------------------------------------","\n")
cat("Results with NA for delta.m0.bias=","\n")
print(results[is.na(results$delta.m0.bias),])
cat("----------------------------------------------------","\n")
#cat("Extreme Results=","\n")
#results_sort=results[order(results$delta.m0.se,decreasing=TRUE),]

#print(results_sort[1:10,])
#cat("----------------------------------------------------","\n")
#cat("----------------------------------------------------","\n")


################################################################################
#-------------------------------------------------------------------------------
# Remove reps with missing value for delta=0 sensitivity analysis
#-------------------------------------------------------------------------------
results=results[!is.na(results$delta.m0.bias),]


################################################################################
#-------------------------------------------------------------------------------
# Run sensitivity analysis for each rep
#-------------------------------------------------------------------------------
################################################################################

#cat("End of reps! Assessing sensitivity","\n")
#Summary measures for each analysis across the reps
#all.res = data.frame(res_df %>% group_by(s1,s0) %>%
#  summarize(mean.theta = mean(Theta),mean.SE = mean(SE),
#            cov.prob = mean(Coverage)*100,mean.bias=mean(Bias),
#            percent.MARdep = mean(departure.mar)*100))

#colnames(all.res) = c("S1","S0","Mean Theta","Mean SE","Cov Prob (%)",
#                      "Mean Bias","Diff concl.from MAR (%)")
#cat("all.res= ","\n")
#print(all.res)
 
###### Conservative Type 1 error #####
# Average min rejection indicator across reps -  % of reps where all deltas yield rejections
#sa_df = res_df %>% filter(s1 %in% seq(-1,1,.25))
#mean.minrej= sa_df %>% group_by(RCT) %>% 
#   summarize(minRej = min(Reject)) %>% summarize(mean(minRej))
#mean.minrej = unlist(mean.minrej[[1]])

#cat("mean.minrej= ","\n")
#print(mean.minrej)

##### Maximum delta interval #####
# If a MAR analysis rejects the null...
#if(sum(res_df$s1=="MAR" & res_df$Reject==1)>0){
  
   #Find the RCT/reps with a MAR rejection
#   rej.RCTs = res_df$RCT[res_df$s1=="MAR" & res_df$Reject==1]

  #Among those reps with MAR rejections find the average max delta with a rejection
  #Only looking at one delta since they are the same for both treatment groups in this case
#  maxDeltaRej = res_df %>% filter(RCT %in% rej.RCTs,Reject==1) %>% group_by(RCT) %>%
#    summarize(maxS = max(s1))
#  mean.maxDeltaRej = mean(maxDeltaRej$maxS) #average max delta over the reps with MAR rejections
#} else mean.maxDeltaRej = "Empty set/Null effect in MAR analysis" #empty set


#NOTE! I think the below measure is meaningful:

##### Measure: The average minimum |delta| that yields a different conclusion 
# from the original MAR analysis. ####

# This is like a "tipping point analysis": how extreme does the departure from MAR need to
# be to result in a different conclusion? Then the investigator can consider how 
# plausible that missingness scenario is. If it is deemed very unlikely, then the inference
# is robust to plausible departures from the MAR assumption (good news!)

# if (sum(res_df$depature.mar)!=0){ 
#   dep.df = res_df %>% filter(departure.mar==1,s1 %in% seq(-1,1,.25))
#   dep.df$s1 = as.numeric(dep.df$s1)
#   dep.df$s0 = as.numeric(dep.df$s0)
#   mean.minDeltaDep = dep.df %>%
#     group_by(RCT) %>% summarize(minDelta = min(abs(s1))) %>%
#     summarize(mean(minDelta))
#   mean.minDeltaDep = unlist(mean.minDeltaDep[[1]])
# } else { mean.minDeltaDep = "No departures"}


write_results=function() {
#------------------------------------------------------------
#------------------------------------------------------------
  cat("--------------------------------------------------------------------------","\n")
  cat("RESULTS OF SIMULATION PROGRAM ON SENSITIVITY TO MISSING IN CLINICAL TRIALS","\n")
  cat("James Troendle & Aparajita Sur","\n")
  cat("September 2022","\n")
  cat("--------------------------------------------------------------------------","\n")
  cat("--------------------------------------------------------------------------","\n")
  cat("NUMBER OF REPS: nreps=",nreps,"\n")
  cat("NUMBER of REPS analyzed =",length(results$avg_delta_max),"\n")
  cat("NUMBER OF BOOTSTRAPS: B=",B,"\n")
  cat("--------------------------------------------------------------------------","\n")
  cat("initial seed=",seed_save,"\n")
  cat("                 If fixed_seed=1  same data analyzed in each rep","\n")
  cat("                 If fixed_seed= 0 diff data analyzed in each rep","\n")
  cat("fixed_seed=",fixed_seed,"\n")
  cat("--------------------------------------------------------------------------","\n")
  cat("DATA GENERATION MODEL PARAMETERS","\n")
  cat("--------------------------------------------------------------------------","\n")
  cat("Intercept: alpha=",alpha,"\n")
  cat("Effect of age: beta_age=",beta_age,"\n")
  cat("Effect of run-in: beta_ri=",beta_ri,"\n")
  cat("Effect of treatment A=1: beta_a=",beta_a,"\n")
  cat("Effect of treatment B when A=1: beta_1b=",beta_1b,"\n")
  cat("Effect of treatment B when A=0: beta_0b=",beta_0b,"\n")
  cat("Correlation in time=exp(-|time difference in weeks|/rho): rho=",rho,"\n")
  cat("SD of random intercept from subjects: int_sd=",int_sd,"\n")
  cat("SD of random slopes from subjects: slope_sd=",slope_sd,"\n")
  cat("SD of random quadratic from subjects: slope2_sd=",slope2_sd,"\n")
  cat("SD of error: gam=",gam,"\n")
  cat("Min age: minage=",minage,"\n")
  cat("Max age delta: maxagedel=",maxagedel,"\n")
  cat("--------------------------------------------------------------------------","\n")
  cat("TRIAL DESIGN PARAMETERS","\n")
  cat("--------------------------------------------------------------------------","\n")
  cat("Number subjects: nperson=",nperson,"\n")
  cat("Fraction treated A=1: frac_treat=",frac_treat,"\n")
  cat("--------------------------------------------------------------------------","\n")
  cat("SIM TYPE=",sim_data_type,"\n")
  cat("--------------------------------------------------------------------------","\n")
  cat("                 If sim_data_type=sim: Simulate from data model with spatial corr","\n")
  cat("                 If sim_data_type=lmm: Simulate from LMM data model","\n")
  cat("                 If sim_data_type=trial: Use blinded trial step data","\n")
  cat("                 If sim_data_type=trial: Use nstart subject's data, nstart=",nstart,"\n")
  cat("--------------------------------------------------------------------------","\n")
  cat("MISSINGNESS PARAMETERS","\n")
  cat("--------------------------------------------------------------------------","\n")
  cat("                 If miss_type=NONE:  Full data analysis","\n")
  cat("                 If miss_type=MCAR:  Missing Completely at Random","\n")
  cat("                 If miss_type=MAR:   Missing at Random","\n")
  cat("                 If miss_type=MNAR:  Missing Not at Random","\n")
  cat("miss_type=",miss_type,"\n")
  if (miss_type=="MCAR") {cat("MCAR missing probability: miss_prob=",miss_prob,"\n")}
  cat("--------------------------------------------------------------------------","\n")
  cat("--------------------------------------------------------------------------","\n")
  cat("MISSINGNESS LOGISTIC MODEL PARAMETERS FOR MAR & MNAR","\n")
  cat("Intercept: alpha_m=",alpha_m,"\n")
  cat("Effect of run-in [y0-6000]: beta_m0=",beta_m0,"\n")
  cat("Effect of trt A [a-frac_treat]: beta_ma=",beta_ma,"\n")
  cat("Effect of time [time-12]: beta_mt=",beta_mt,"\n")
  cat("Effect of non-response [NR]: beta_mnr=",beta_mnr,"\n")
  cat("Effect of outcome [(y21+y22+y23+y24)/4-10000]: beta_mr=",beta_mr,"\n")
  cat("Effect of Y [(y-mean(y)]: beta_yt=",beta_yt,"\n")
  cat("Effect of interaction of Y & trt A [y-mean(y)][a-frac_treat]: beta_yta=",beta_yta,"\n")
  cat("Effect of interaction of run-in & trt A [y0-6000][a-frac_treat]: beta_m0a=",beta_m0a,"\n")
  cat("Effect of interaction of non-response & trt A nr*[a-frac_treat]: beta_mnra=",beta_mnra,"\n")
  cat("Effect of last observed [last-10000]: beta_ml=",beta_ml,"\n")
  cat("Effect of interaction of last observed [last-10000]*[a-frac_treat]: beta_mla=",beta_mla,"\n")
  cat("--------------------------------------------------------------------------","\n")
  cat("SENSITIVITY PARAMETERS","\n")
  cat("--------------------------------------------------------------------------","\n")
  cat("Number of imputed datasets per bootstrap: M=",M,"\n")
  cat("--------------------------------------------------------------------------","\n")
  cat("                    If delta_type=SD: delta_max = sd_factor*residual error from LMM","\n")
  if (delta_type=="SD") 
   {cat("                    sd_factor=",sd_factor,"\n")}
  cat("                    If delta_type=SLOPE: delta_max is upper_p percentile of ind. slopes: delta contr. imp","\n")
  cat("                    If delta_type=REF: Reference controlled imputation","\n")
  cat("delta_type=",delta_type,"\n")
  if (delta_type=="SLOPE") {cat("Percentile: upper_p=",upper_p,"\n")}
  if (delta_type=="SLOPE" | delta_type=="SD") {cat("Increment of delta values:s_inc=",s_inc,"\n")}
  cat("MI_type=",MI_type,"\n")
  cat("--------------------------------------------------------------------------","\n")
  cat("--------------------------------------------------------------------------","\n")
  cat("","\n")
  cat("----------------------------------------------------","\n")
  cat("Final LMM Results","\n")
  cat("----------------------------------------------------","\n")
  cat("----------------------------------------------------","\n")
  cat("# of RCT reps = ",nreps,"\n")
  cat("# of Bootstrap samples = ",B,"\n")
  cat("% missing A=1 1st half= ",mean(results$miss1_stage1)*100,"\n")
  cat("% missing A=1 2nd half= ",mean(results$miss1_stage2)*100,"\n")
  cat("% missing A=0 1st half= ",mean(results$miss0_stage1)*100,"\n")
  cat("% missing A=0 2nd half= ",mean(results$miss0_stage2)*100,"\n")
  cat("Total % missing = ",mean(results$total_miss)*100,"\n")
  cat("----------------------------------------------------","\n")
  # cat("mean LMM treatment effect= ",mean(res_df$Theta[res_df$s1=="MAR"]),"\n")
  # cat("mean LMM treatment effect SE= ",mean(res_df$SE[res_df$s1=="MAR"]),"\n")
  # cat("mean H_0 rejection= ",mean(res_df$Reject[res_df$s1=="MAR"])*100,"\n")
  # cat("mean 95% coverage= ",mean(res_df$Coverage[res_df$s1=="MAR"])*100,"\n")
  # cat("mean Bias= ",mean(res_df$Bias[res_df$s1=="MAR"]),"\n")
  # cat("LMM treatment effect SIM SD= ",sd(res_df$Theta[res_df$s1=="MAR"]),"\n")
  # cat("","\n")
  cat("----------------------------------------------------","\n")
  cat("Final LMM, LM and Sensitivity Analysis Results","\n")
  cat("----------------------------------------------------","\n")
  cat("LMM Results","\n")
  cat("----------------------------------------------------","\n")
  cat("mean treatment effect=        ",mean(results$LMM.theta),"\n")
  cat("mean treatment effect SE=     ",mean(results$LMM.se),"\n")
  cat("treatment effect SSD=         ",sd(results$LMM.theta),"\n")
  cat("mean H_0 rejection %=         ",mean(results$LMM.rej)*100,"\n")
  cat("mean 95% coverage %=          ",mean(results$LMM.cov)*100,"\n")
  cat("mean Bias=                    ",mean(results$LMM.bias),"\n")
  cat("----------------------------------------------------","\n")
  cat("LMM Rob Results","\n")
  cat("----------------------------------------------------","\n")
  cat("mean treatment effect=        ",mean(results$LMM.theta),"\n")
  cat("mean treatment effect SE=     ",mean(results$LMM.ROB.se),"\n")
  cat("treatment effect SSD=         ",sd(results$LMM.theta),"\n")
  cat("mean H_0 rejection %=         ",mean(results$LMM.ROB.rej)*100,"\n")
  cat("mean 95% coverage %=          ",mean(results$LMM.ROB.cov)*100,"\n")
  cat("mean Bias=                    ",mean(results$LMM.bias),"\n")
  cat("----------------------------------------------------","\n")
  cat("LM Results","\n")
  cat("----------------------------------------------------","\n")
  cat("mean treatment effect=        ",mean(results$LM.theta),"\n")
  cat("mean treatment effect SE=     ",mean(results$LM.se),"\n")
  cat("treatment effect SSD=         ",sd(results$LM.theta),"\n")
  cat("mean H_0 rejection %=         ",mean(results$LM.rej)*100,"\n")
  cat("mean 95% coverage %=          ",mean(results$LM.cov)*100,"\n")
  cat("mean Bias=                    ",mean(results$LM.bias),"\n")
  cat("----------------------------------------------------","\n")
  if (s_inc==0) {
    cat("lambda=1 Results","\n")
    cat("----------------------------------------------------","\n")
    cat("mean treatment effect=        ",mean(results$delta.1.theta),"\n")
    cat("mean treatment effect SE=     ",mean(results$delta.1.se),"\n")
    cat("treatment effect SSD=         ",sd(results$delta.1.theta),"\n")
    cat("mean H_0 rejection %=         ",mean(results$delta.1.rej)*100,"\n")
    cat("mean 95% coverage %=          ",mean(results$delta.1.cov)*100,"\n")
    cat("mean Bias=                    ",mean(results$delta.1.bias),"\n")
    cat("mean departure %=             ",mean(results$delta.1.departure.mar)*100,"\n")
    cat("----------------------------------------------------","\n")
  }
  if (s_inc==10) {
    cat("lambda=0 Results","\n")
    cat("----------------------------------------------------","\n")
    cat("mean treatment effect=        ",mean(results$delta.m0.theta),"\n")
    cat("mean treatment effect SE=     ",mean(results$delta.m0.se),"\n")
    cat("treatment effect SSD=         ",sd(results$delta.m0.theta),"\n")
    cat("mean H_0 rejection %=         ",mean(results$delta.m0.rej)*100,"\n")
    cat("mean 95% coverage %=          ",mean(results$delta.m0.cov)*100,"\n")
    cat("mean Bias=                    ",mean(results$delta.m0.bias),"\n")
    cat("mean departure %=             ",mean(results$delta.m0.departure.mar)*100,"\n")
    cat("----------------------------------------------------","\n")
  }
  if (s_inc==1) {
    cat("lambda=-1 Results","\n")
    cat("----------------------------------------------------","\n")
    cat("mean treatment effect=        ",mean(results$delta.m1.theta),"\n")
    cat("mean treatment effect SE=     ",mean(results$delta.m1.se),"\n")
    cat("treatment effect SSD=         ",sd(results$delta.m1.theta),"\n")
    cat("mean H_0 rejection %=         ",mean(results$delta.m1.rej)*100,"\n")
    cat("mean 95% coverage %=          ",mean(results$delta.m1.cov)*100,"\n")
    cat("mean Bias=                    ",mean(results$delta.m1.bias),"\n")
    cat("mean departure %=             ",mean(results$delta.m1.departure.mar)*100,"\n")
    cat("----------------------------------------------------","\n")
    cat("lambda=0 Results","\n")
    cat("----------------------------------------------------","\n")
    cat("mean treatment effect=        ",mean(results$delta.m0.theta),"\n")
    cat("mean treatment effect SE=     ",mean(results$delta.m0.se),"\n")
    cat("treatment effect SSD=         ",sd(results$delta.m0.theta),"\n")
    cat("mean H_0 rejection %=         ",mean(results$delta.m0.rej)*100,"\n")
    cat("mean 95% coverage %=          ",mean(results$delta.m0.cov)*100,"\n")
    cat("mean Bias=                    ",mean(results$delta.m0.bias),"\n")
    cat("mean departure %=             ",mean(results$delta.m0.departure.mar)*100,"\n")
    cat("----------------------------------------------------","\n")
    cat("lambda=1 Results","\n")
    cat("----------------------------------------------------","\n")
    cat("mean treatment effect=        ",mean(results$delta.1.theta),"\n")
    cat("mean treatment effect SE=     ",mean(results$delta.1.se),"\n")
    cat("treatment effect SSD=         ",sd(results$delta.1.theta),"\n")
    cat("mean H_0 rejection %=         ",mean(results$delta.1.rej)*100,"\n")
    cat("mean 95% coverage %=          ",mean(results$delta.1.cov)*100,"\n")
    cat("mean Bias=                    ",mean(results$delta.1.bias),"\n")
    cat("mean departure %=             ",mean(results$delta.1.departure.mar)*100,"\n")
    cat("----------------------------------------------------","\n")
  }
  if (s_inc==.5) {
    cat("lambda=-1 Results","\n")
    cat("----------------------------------------------------","\n")
    cat("mean treatment effect=        ",mean(results$delta.m1.theta),"\n")
    cat("mean treatment effect SE=     ",mean(results$delta.m1.se),"\n")
    cat("treatment effect SSD=         ",sd(results$delta.m1.theta),"\n")
    cat("mean H_0 rejection %=         ",mean(results$delta.m1.rej)*100,"\n")
    cat("mean 95% coverage %=          ",mean(results$delta.m1.cov)*100,"\n")
    cat("mean Bias=                    ",mean(results$delta.m1.bias),"\n")
    cat("mean departure %=             ",mean(results$delta.m1.departure.mar)*100,"\n")
    cat("----------------------------------------------------","\n")
    cat("lambda=-.5 Results","\n")
    cat("----------------------------------------------------","\n")
    cat("mean treatment effect=        ",mean(results$delta.m50.theta),"\n")
    cat("mean treatment effect SE=     ",mean(results$delta.m50.se),"\n")
    cat("treatment effect SSD=         ",sd(results$delta.m50.theta),"\n")
    cat("mean H_0 rejection %=         ",mean(results$delta.m50.rej)*100,"\n")
    cat("mean 95% coverage %=          ",mean(results$delta.m50.cov)*100,"\n")
    cat("mean Bias=                    ",mean(results$delta.m50.bias),"\n")
    cat("mean departure %=             ",mean(results$delta.m50.departure.mar)*100,"\n")
    cat("----------------------------------------------------","\n")
    cat("lambda=0 Results","\n")
    cat("----------------------------------------------------","\n")
    cat("mean treatment effect=        ",mean(results$delta.m0.theta),"\n")
    cat("mean treatment effect SE=     ",mean(results$delta.m0.se),"\n")
    cat("treatment effect SSD=         ",sd(results$delta.m0.theta),"\n")
    cat("mean H_0 rejection %=         ",mean(results$delta.m0.rej)*100,"\n")
    cat("mean 95% coverage %=          ",mean(results$delta.m0.cov)*100,"\n")
    cat("mean Bias=                    ",mean(results$delta.m0.bias),"\n")
    cat("mean departure %=             ",mean(results$delta.m0.departure.mar)*100,"\n")
    cat("----------------------------------------------------","\n")
    cat("lambda=.5 Results","\n")
    cat("----------------------------------------------------","\n")
    cat("mean treatment effect=        ",mean(results$delta.50.theta),"\n")
    cat("mean treatment effect SE=     ",mean(results$delta.50.se),"\n")
    cat("treatment effect SSD=         ",sd(results$delta.50.theta),"\n")
    cat("mean H_0 rejection %=         ",mean(results$delta.50.rej)*100,"\n")
    cat("mean 95% coverage %=          ",mean(results$delta.50.cov)*100,"\n")
    cat("mean Bias=                    ",mean(results$delta.50.bias),"\n")
    cat("mean departure %=             ",mean(results$delta.50.departure.mar)*100,"\n")
    cat("----------------------------------------------------","\n")
    cat("lambda=1 Results","\n")
    cat("----------------------------------------------------","\n")
    cat("mean treatment effect=        ",mean(results$delta.1.theta),"\n")
    cat("mean treatment effect SE=     ",mean(results$delta.1.se),"\n")
    cat("treatment effect SSD=         ",sd(results$delta.1.theta),"\n")
    cat("mean H_0 rejection %=         ",mean(results$delta.1.rej)*100,"\n")
    cat("mean 95% coverage %=          ",mean(results$delta.1.cov)*100,"\n")
    cat("mean Bias=                    ",mean(results$delta.1.bias),"\n")
    cat("mean departure %=             ",mean(results$delta.1.departure.mar)*100,"\n")
    cat("----------------------------------------------------","\n")
  }
  if (s_inc==.25) {
    cat("lambda=-1 Results","\n")
    cat("----------------------------------------------------","\n")
    cat("mean treatment effect=        ",mean(results$delta.m1.theta),"\n")
    cat("mean treatment effect SE=     ",mean(results$delta.m1.se),"\n")
    cat("treatment effect SSD=         ",sd(results$delta.m1.theta),"\n")
    cat("mean H_0 rejection %=         ",mean(results$delta.m1.rej)*100,"\n")
    cat("mean 95% coverage %=          ",mean(results$delta.m1.cov)*100,"\n")
    cat("mean Bias=                    ",mean(results$delta.m1.bias),"\n")
    cat("mean departure %=             ",mean(results$delta.m1.departure.mar)*100,"\n")
    cat("----------------------------------------------------","\n")
    cat("lambda=-.75 Results","\n")
    cat("----------------------------------------------------","\n")
    cat("mean treatment effect=        ",mean(results$delta.m75.theta),"\n")
    cat("mean treatment effect SE=     ",mean(results$delta.m75.se),"\n")
    cat("treatment effect SSD=         ",sd(results$delta.m75.theta),"\n")
    cat("mean H_0 rejection %=         ",mean(results$delta.m75.rej)*100,"\n")
    cat("mean 95% coverage %=          ",mean(results$delta.m75.cov)*100,"\n")
    cat("mean Bias=                    ",mean(results$delta.m75.bias),"\n")
    cat("mean departure %=             ",mean(results$delta.m75.departure.mar)*100,"\n")
    cat("----------------------------------------------------","\n")
    cat("lambda=-.5 Results","\n")
    cat("----------------------------------------------------","\n")
    cat("mean treatment effect=        ",mean(results$delta.m50.theta),"\n")
    cat("mean treatment effect SE=     ",mean(results$delta.m50.se),"\n")
    cat("treatment effect SSD=         ",sd(results$delta.m50.theta),"\n")
    cat("mean H_0 rejection %=         ",mean(results$delta.m50.rej)*100,"\n")
    cat("mean 95% coverage %=          ",mean(results$delta.m50.cov)*100,"\n")
    cat("mean Bias=                    ",mean(results$delta.m50.bias),"\n")
    cat("mean departure %=             ",mean(results$delta.m50.departure.mar)*100,"\n")
    cat("----------------------------------------------------","\n")
    cat("lambda=-.25 Results","\n")
    cat("----------------------------------------------------","\n")
    cat("mean treatment effect=        ",mean(results$delta.m25.theta),"\n")
    cat("mean treatment effect SE=     ",mean(results$delta.m25.se),"\n")
    cat("treatment effect SSD=         ",sd(results$delta.m25.theta),"\n")
    cat("mean H_0 rejection %=         ",mean(results$delta.m25.rej)*100,"\n")
    cat("mean 95% coverage %=          ",mean(results$delta.m25.cov)*100,"\n")
    cat("mean Bias=                    ",mean(results$delta.m25.bias),"\n")
    cat("mean departure %=             ",mean(results$delta.m25.departure.mar)*100,"\n")
    cat("----------------------------------------------------","\n")
    cat("lambda=0 Results","\n")
    cat("----------------------------------------------------","\n")
    cat("mean treatment effect=        ",mean(results$delta.m0.theta),"\n")
    cat("mean treatment effect SE=     ",mean(results$delta.m0.se),"\n")
    cat("treatment effect SSD=         ",sd(results$delta.m0.theta),"\n")
    cat("mean H_0 rejection %=         ",mean(results$delta.m0.rej)*100,"\n")
    cat("mean 95% coverage %=          ",mean(results$delta.m0.cov)*100,"\n")
    cat("mean Bias=                    ",mean(results$delta.m0.bias),"\n")
    cat("mean departure %=             ",mean(results$delta.m0.departure.mar)*100,"\n")
    cat("----------------------------------------------------","\n")
    cat("lambda=.25 Results","\n")
    cat("----------------------------------------------------","\n")
    cat("mean treatment effect=        ",mean(results$delta.25.theta),"\n")
    cat("mean treatment effect SE=     ",mean(results$delta.25.se),"\n")
    cat("treatment effect SSD=         ",sd(results$delta.25.theta),"\n")
    cat("mean H_0 rejection %=         ",mean(results$delta.25.rej)*100,"\n")
    cat("mean 95% coverage %=          ",mean(results$delta.25.cov)*100,"\n")
    cat("mean Bias=                    ",mean(results$delta.25.bias),"\n")
    cat("mean departure %=             ",mean(results$delta.25.departure.mar)*100,"\n")
    cat("----------------------------------------------------","\n")
    cat("lambda=.5 Results","\n")
    cat("----------------------------------------------------","\n")
    cat("mean treatment effect=        ",mean(results$delta.50.theta),"\n")
    cat("mean treatment effect SE=     ",mean(results$delta.50.se),"\n")
    cat("treatment effect SSD=         ",sd(results$delta.50.theta),"\n")
    cat("mean H_0 rejection %=         ",mean(results$delta.50.rej)*100,"\n")
    cat("mean 95% coverage %=          ",mean(results$delta.50.cov)*100,"\n")
    cat("mean Bias=                    ",mean(results$delta.50.bias),"\n")
    cat("mean departure %=             ",mean(results$delta.50.departure.mar)*100,"\n")
    cat("----------------------------------------------------","\n")
    cat("lambda=.75 Results","\n")
    cat("----------------------------------------------------","\n")
    cat("mean treatment effect=        ",mean(results$delta.75.theta),"\n")
    cat("mean treatment effect SE=     ",mean(results$delta.75.se),"\n")
    cat("treatment effect SSD=         ",sd(results$delta.75.theta),"\n")
    cat("mean H_0 rejection %=         ",mean(results$delta.75.rej)*100,"\n")
    cat("mean 95% coverage %=          ",mean(results$delta.75.cov)*100,"\n")
    cat("mean Bias=                    ",mean(results$delta.75.bias),"\n")
    cat("mean departure %=             ",mean(results$delta.75.departure.mar)*100,"\n")
    cat("----------------------------------------------------","\n")
    cat("lambda=1 Results","\n")
    cat("----------------------------------------------------","\n")
    cat("mean treatment effect=        ",mean(results$delta.1.theta),"\n")
    cat("mean treatment effect SE=     ",mean(results$delta.1.se),"\n")
    cat("treatment effect SSD=         ",sd(results$delta.1.theta),"\n")
    cat("mean H_0 rejection %=         ",mean(results$delta.1.rej)*100,"\n")
    cat("mean 95% coverage %=          ",mean(results$delta.1.cov)*100,"\n")
    cat("mean Bias=                    ",mean(results$delta.1.bias),"\n")
    cat("mean departure %=             ",mean(results$delta.1.departure.mar)*100,"\n")
    cat("----------------------------------------------------","\n")
  }
#  print(all.res)
#  cat("","\n")
#  cat("----------------------------------------------------","\n")
#  cat("Sensitivity Analysis Summary","\n")
#  cat("----------------------------------------------------","\n")
#  cat("----------------------------------------------------","\n")
#  cat("Conservative type 1 error (%)= ",mean.minrej*100,"\n")
#  cat("Average max delta in rejection interval= ",mean.maxDeltaRej,"\n")
#  cat("Average min delta yielding a different conclusion than MAR analysis= ",mean.minDeltaDep,"\n")
  cat("----------------------------------------------------","\n")
  cat("Method of Controlled Imputation= ",delta_type,"\n")
  if (delta_type=='SLOPE') {
    cat("Quantile for SLOPE method= ",upper_p,"\n")
  }
  if (delta_type=="SD" | delta_type=="SLOPE") {cat("mean delta_max= ",mean(results$avg_delta_max),"\n")}
  cat("----------------------------------------------------","\n")
  cat("----------------------------------------------------","\n")
  cat("SA Interval Rejection: Symmetric interval around 0 is rejected","\n")
  cat("----------------------------------------------------","\n")
  cat("SA: Interval Rejection proportion=               ",mean(results$max_delta_rej > 0),"\n")
  cat("SA: Avg Half-length of Interval Rejected=        ",mean(results$max_delta_rej),"\n")
  cat("----------------------------------------------------","\n")
  cat("SA Interval of Concordance: Symmetric interval around 0 with same Testing as Unimputed","\n")
  cat("----------------------------------------------------","\n")
  cat("SA: Avg Half-length of Interval of Concordance=  ",mean(results$max_delta_same),"\n")
  cat("----------------------------------------------------","\n")
  cat("----------------------------------------------------","\n")
}
write_results()

#-----------------------------------
#  SAVE output file 
#-----------------------------------
#wide_res_df=wide_res_df
#outfile="out.RData"
#save(wide_res_df,file=outfile)

#cat("wide_res_df= ","\n")
#print(wide_res_df)

end_time = Sys.time()
end_time-start_time #how long the simulation takes
