# Supplementary material for: Sensitivity Analyses for Missing in Repeatedly Measured Outcome Data
Source: Stat Med. 2025 Oct 7;44(23-24):e70282. doi: 10.1002/sim.70282 (PMC12503996; doi:10.1002/sim.70282)
Supplement: Supplementary file 1 — Data S1. Supporting Information. [file SIM-44-0-s001.zip › Smart_12_1.23.R]

################################################################################
# This script defines functions to generate simulation data, estimate contrasts
# RMSE, Coverage probability and conduct a hypothesis test 


#-------------------------------------------------------------------------------
# Function to generate Y-values for all people from LMM

# Inputs: t (timepoint),z (random error terms), gam (scales the random variance),
# true parameters (alpha,beta_age,beta_ri,beta_a,beta_1b,beta_0b)
# and data (ba = baseline age, a = first arm trt, b = 2nd arm trt)

# Output: yt value
#-------------------------------------------------------------------------------
#Notes: beta_1b, beta_0b and b (2nd arm trt) are only needed for stage 2 so the default is NULL 
#       (because generating stage 1 data does not use those parameters)
Gen.lmm.yt <- function(t,z,gam,alpha,beta_age,ba,beta_ri,
                   beta_a,a,nperson,random_int,random_slope,random_slope2,
		   beta_1b=NULL,beta_0b=NULL,b=NULL){

#  cat('In gen.lmm.yt rd=',rd,'\n')
#  cat('----------------------------------','\n')
#  cat('time_rd[rd==1]=',time_rd[rd==1],'\n')
#  cat('----------------------------------','\n')

  if (t < 1){ 
    yt = alpha +beta_age*(ba+(t/52)) +beta_ri + z[,t+2]*gam + random_int + t*random_slope - t^2*random_slope2
  } 
  #Stage 1 simulated values (weeks 1-12)
  else if (t < 13){
    yt = alpha + beta_age*(ba+(t/52)) + a*beta_a + z[,t+2]*gam + random_int + t*random_slope + t^2*random_slope2
  } 
  #Stage 2 simulated values (weeks 13-24)
  else {
    yt = alpha + beta_age*(ba+(t/52)) + a*beta_a +a*b*beta_1b + (1-a)*b*beta_0b + z[,t+2]*gam + random_int +
	    t*random_slope + t^2*random_slope2
  }

# z[,t+2] is the column/vector of random errors for yt, where each element is the yt error for a person
  return(yt)
}
#-------------------------------------------------------------------------------
# Function to generate Y-values from data generation model for all people 

# Inputs: t (timepoint),z (random error terms), gam (scales the random variance),
# true parameters (alpha,beta_age,beta_ri,beta_a,beta_1b,beta_0b)
# and data (ba = baseline age, a = first arm trt, b = 2nd arm trt)

# Output: yt value
#-------------------------------------------------------------------------------
#Notes: beta_1b, beta_0b and b (2nd arm trt) are only needed for stage 2 so the default is NULL 
#       (because generating stage 1 data does not use those parameters)
Gen.yt <- function(t,z,gam,alpha,beta_age,ba,beta_ri,
                   beta_a,a,slope_sd,nperson,beta_1b=NULL,beta_0b=NULL,b=NULL){
#  cat('In Gen.yt slope_sd=',slope_sd,'\n')
  #
  
  if (t < 1){ 
    yt = alpha +beta_age*(ba+(t/52)) +beta_ri + z[,t+2]*gam
  } 
  #Stage 1 simulated values (weeks 1-12)
  else if (t < 13){
    yt = alpha + beta_age*(ba+(t/52)) + a*beta_a + z[,t+2]*gam
  } 
  #Stage 2 simulated values (weeks 13-24)
  else {
    yt = alpha + beta_age*(ba+(t/52)) + a*beta_a +a*b*beta_1b + (1-a)*b*beta_0b + z[,t+2]*gam
  }
  # z[,t+2] is the column/vector of random errors for yt, where each element is the yt error for a person
  return(yt)
}


#-------------------------------------------------------------------------------
# Function to induce missingness

# Inputs: nperson, t (time point), yt (vector of y observations at time t),
#      miss_type, miss_prob (if mcar), wide.df (current data frame),
#      and logistic parameters to determine missingness


# Output: data frame with missing values (aka the 'observed data')
#-------------------------------------------------------------------------------

#Function to calculate missingness for a time-point based on missingness mechanism (MAR or MNAR)
induce.missYt = function(nperson, t, yt, wide.df, alpha_m=NULL, beta_m0=NULL, 
                         beta_ma=NULL, beta_mt=NULL, beta_mnr=NULL, beta_yta=NULL, beta_yt=NULL, beta_mr=NULL,
                         beta_m0a=NULL,beta_mnra=NULL,
                         frac_treat=NULL, miss_type, miss_prob=NULL, beta_ml=NULL, beta_mla=NULL) {

#  cat('In induce.missYt beta_mrna=',beta_mnra,'\n')
#  cat('In induce.missYt miss_type=',miss_type,'\n')

#  cat('In induce.missYt t=',t,'\n')
#  cat('In induce.missYt beta_ml=',beta_ml,'\n')
#  cat('In induce.missYt beta_mla=',beta_mla,'\n')
  
  rand.prob = runif(nperson,min=0,max=1) #vector of uniform distributed values for each person 

  if (t>1 & t <= 12) {
    yprior_last=rep(NA,times=nperson)
    i=1
    while (i <= nperson){
#      cat('i=',i,'\n')
      yprior=wide.df[i,c("y0","y1","y2","y3","y4","y5","y6","y7","y8","y9","y10","y11","y12")]
      ysave=yprior
      yprior_index=c(0:12)
      yprior=yprior[yprior_index < t]
      yprior_index=yprior_index[yprior_index < t]
      index_last=yprior_index[!is.na(yprior)]
      index_last=index_last[length(index_last)]
#      cat('index_last=',index_last,'\n')
      yprior_last[i]=as.numeric(ysave[index_last+1])
      i=i+1
    }
    lastobs=yprior_last
  } else {
    if (t>12) {
      yprior_last=rep(NA,times=nperson)
      i=1
      while (i <= nperson){
#        cat('i=',i,'\n')
        yprior=wide.df[i,c("y0","y1","y2","y3","y4","y5","y6","y7","y8","y9","y10","y11","y12",
          "y13","y14","y15","y16","y17","y18","y19","y20","y21","y22","y23","y24")]
        ysave=yprior
        yprior_index=c(0:24)
        yprior=yprior[yprior_index < t]
        yprior_index=yprior_index[yprior_index < t]
        index_last=yprior_index[!is.na(yprior)]
        index_last=index_last[length(index_last)]
#        cat('index_last=',index_last,'\n')
        yprior_last[i]=as.numeric(ysave[index_last+1])
        i=i+1
      }
      lastobs=yprior_last
    } else {
      lastobs=wide.df$y0
    }
  }

#  cat('In induce.missYt t=',t,'\n')
#  cat('lastobs=','\n')
#  print(lastobs)
#  cat('-----------------------------------------------','\n')
#  cat('typeof(lastobs)=',typeof(lastobs),'\n')

  
  if (miss_type=="MCAR"){yt.missprob = rep(miss_prob,nperson)} 

#  cat('Induce Missing with miss_prob=',miss_prob,'\n')
  
  if(miss_type=="MAR"){ 
#    cat('In induce.missYt with MAR missing,beta_yt=',beta_yt,'\n')
    if (t<13){ #stage 1 - note added a beta_m0a interaction term
      yt.missprob = exp(alpha_m+beta_m0*(wide.df$y0-6000)+beta_ma*(wide.df$a-frac_treat)+beta_mt*(t-12)+
        beta_m0a*(wide.df$y0-6000)*(wide.df$a-frac_treat)+
        beta_ml*(lastobs-10000)+beta_mla*(lastobs-10000)*(wide.df$a-frac_treat))/
        (1+exp(alpha_m+beta_m0*(wide.df$y0-6000)+beta_ma*(wide.df$a-frac_treat)+beta_mt*(t-12)+
        beta_m0a*(wide.df$y0-6000)*(wide.df$a-frac_treat)+
        beta_ml*(lastobs-10000)+beta_mla*(lastobs-10000)*(wide.df$a-frac_treat)))
    } else{ #stage 2 - note added a beta_m0a interaction term
      yt.missprob = exp(alpha_m+beta_m0*(wide.df$y0-6000)+beta_ma*(wide.df$a-frac_treat)+beta_mt*(t-12)+beta_mnr*(wide.df$nr)*(t>12)+
        beta_m0a*(wide.df$y0-6000)*(wide.df$a-frac_treat)+
        beta_mnra*(wide.df$nr)*(wide.df$a-frac_treat)+
        beta_ml*(lastobs-10000)+beta_mla*(lastobs-10000)*(wide.df$a-frac_treat))/
        (1+exp(alpha_m+beta_m0*(wide.df$y0-6000)+ beta_ma*(wide.df$a-frac_treat)+beta_mt*(t-12)+beta_mnr*(wide.df$nr)*(t>12)+
        beta_m0a*(wide.df$y0-6000)*(wide.df$a-frac_treat)+
        beta_mnra*(wide.df$nr)*(wide.df$a-frac_treat)+
        beta_ml*(lastobs-10000)+beta_mla*(lastobs-10000)*(wide.df$a-frac_treat)))
    }
  }
  
  if(miss_type=="MNAR"){ 
#    cat('In induce.missYt with MNAR missing,beta_yt=',beta_yt,'\n')
    if (t<13){ #stage 1 - added a treatment interaction with the yt value 
      yt.missprob = exp(alpha_m+beta_m0*(wide.df$y0-6000)+beta_ma*(wide.df$a-frac_treat)+beta_mt*(t-12)+
          beta_yt*(yt-mean(yt))+beta_m0a*(wide.df$y0-6000)*(wide.df$a-frac_treat)+
          beta_yta*(yt-mean(yt))*(wide.df$a-frac_treat)+
          beta_ml*(lastobs-10000)+beta_mla*(lastobs-10000)*(wide.df$a-frac_treat))/
        (1+exp(alpha_m+beta_m0*(wide.df$y0-6000)+beta_ma*(wide.df$a-frac_treat)+beta_mt*(t-12)+
          beta_yt*(yt-mean(yt))+beta_m0a*(wide.df$y0-6000)*(wide.df$a-frac_treat)+
          beta_yta*(yt-mean(yt))*(wide.df$a-frac_treat)+   
          beta_ml*(lastobs-10000)+beta_mla*(lastobs-10000)*(wide.df$a-frac_treat)))
      
      ### Almost FULLY MNAR - FEW MAR COMPONENTS (aka no baseline values, time etc.) ###
      
      # yt.missprob = exp(alpha_m+beta_ma*(wide.df$a-frac_treat)+beta_yt*(yt-mean(yt))+
      #                     beta_yta*(yt-mean(yt))*(wide.df$a-frac_treat))/
      #   (1+exp(alpha_m+beta_ma*(wide.df$a-frac_treat)+beta_yt*(yt-mean(yt)) +
      #            beta_yta*(yt-mean(yt))*(wide.df$a-frac_treat)))
      
    } else{ #stage 2 - added a treatment interaction with the outcome y value 
      #Fixed error - betas should be multipled by (t>12) not (t>13)
      yt.missprob = exp(alpha_m+beta_m0*(wide.df$y0-6000)+beta_ma*(wide.df$a-frac_treat)+beta_mt*(t-12)+
		beta_mnr*(wide.df$nr)*(t>12)+
                beta_m0a*(wide.df$y0-6000)*(wide.df$a-frac_treat)+
                beta_yt*(yt-mean(yt)) + beta_mr*((wide.df$y21+wide.df$y22+wide.df$y23+wide.df$y24)/4-10000)+
                beta_yta*(yt-mean(yt))*(wide.df$a-frac_treat)+
                beta_mnra*(wide.df$nr)*(wide.df$a-frac_treat)+
                beta_ml*(lastobs-10000)+beta_mla*(lastobs-10000)*(wide.df$a-frac_treat))/
        (1+exp(alpha_m+beta_m0*(wide.df$y0-6000)+ beta_ma*(wide.df$a-frac_treat)+beta_mt*(t-12)+
	        beta_mnr*(wide.df$nr)*(t>12)+
                beta_m0a*(wide.df$y0-6000)*(wide.df$a-frac_treat)+
                beta_yt*(yt-mean(yt)) + beta_mr*((wide.df$y21+wide.df$y22+wide.df$y23+wide.df$y24)/4-10000) +
                beta_yta*(yt-mean(yt))*(wide.df$a-frac_treat)+
                beta_mnra*(wide.df$nr)*(wide.df$a-frac_treat)+
                beta_ml*(lastobs-10000)+beta_mla*(lastobs-10000)*(wide.df$a-frac_treat)))
#    cat('In induce.missYt with MNAR missing 2nd stage t=',t,' yt=',yt,' mean(yt)=',mean(yt),'\n')
#    cat('In induce.missYt with MNAR missing 2nd stage t=',t,' yt=',yt,' yt.missprob=',yt.missprob,'\n')
    } 
      ### (Almost) FULLY MNAR - FEW MAR COMPONENTS ###
      
      # yt.missprob = exp(alpha_m+beta_ma*(wide.df$a-frac_treat)+beta_mnr*(wide.df$nr)*(t>12)+
      #                     beta_yt*(yt-mean(yt)) + beta_mr*((wide.df$y21+wide.df$y22+wide.df$y23+wide.df$y24)/4-10000)+
      #                     beta_yta*((wide.df$y21+wide.df$y22+wide.df$y23+wide.df$y24)/4-10000)*(wide.df$a-frac_treat))/
      #   (1+exp(alpha_m+ beta_ma*(wide.df$a-frac_treat)+beta_mnr*(wide.df$nr)*(t>12)+
      #            beta_yt*(yt-mean(yt)) + beta_mr*((wide.df$y21+wide.df$y22+wide.df$y23+wide.df$y24)/4-10000) +
      #            beta_yta*((wide.df$y21+wide.df$y22+wide.df$y23+wide.df$y24)/4-10000)*(wide.df$a-frac_treat)))
    
  }
  yt.missprob[is.na(yt.missprob)]=1

#  cat('In induce.missYt t=',t,'\n')
#  cat('yt.missprob=','\n')
#  print(yt.missprob)
#  cat('-----------------------------------------------','\n')

#  cat('In induce.missYt with MNAR missing t=',t,' yt=',yt,' yt.missprob=',yt.missprob,'\n')
  yt[rand.prob < yt.missprob] = NA
  return(yt)
}
#-------------------------------------------------------------------------------
# Function to generate data from LMM for simulation

#Inputs: true parameters and other sim parameters 

#Output: wide and long data frames of generated data for that rep
#-------------------------------------------------------------------------------

gen.lmm.data = function(seed, alpha, beta_age, beta_ri, beta_a, beta_1b, beta_0b, rho, gam,
                    nperson, frac_treat, miss_type, miss_prob, alpha_m, 
                    beta_m0, beta_ma, beta_mt, beta_mnr, beta_mr,
                    beta_yt, beta_yta, beta_m0a, beta_mnra, 
		    z975, minage, maxagedel, slope_sd, slope2_sd, int_sd, beta_ml, beta_mla){

#  cat('In gen.lmm.data beta_mnra=',beta_mnra,'\n')
#  cat('In gen.lmm.data miss_type=',miss_type,'\n')
  
  set.seed(seed)
  #Generate everyone's baseline ages
  ba=round(runif(nperson,min=minage,max=minage+maxagedel),digits=0)
  
  #Generate everyone's treatment assignment 
  a = round(rbinom(nperson,1,prob=.5), digits = 0)

  #Define correlation structure and determine random variance to add to expected values
  mu=rep(0,times=26)
  sigma=rep(1,times=26**2)
  dim(sigma)=c(26,26)
  ii=1
  while (ii <= 26) {
    jj=1
    while (jj <= 26) {
      if (ii != jj) {sigma[ii,jj]=exp(-1*abs(ii-jj)/rho)}
#      if (ii != jj) {sigma[ii,jj]=0}
      jj=jj+1
    }
    ii=ii+1
  }
  # Calculate error terms for Ys
  z=rmvnorm(nperson,mu,sigma)

  cat('In gen.lmm.data slope_sd=',slope_sd,'\n')
  #
  # Generate Random Intercepts For Subjects
  #
  if (int_sd > 0) {
    random_int=rnorm(nperson,mean=0,sd=int_sd)
  } else {
    random_int=rep(0,times=nperson)
  }
  #
  # Generate Random Slopes For Subjects
  #
  if (slope_sd > 0) {
    random_slope=rnorm(nperson,mean=0,sd=slope_sd)
  } else {
    random_slope=rep(0,times=nperson)
  }
  if (slope2_sd > 0) {
    random_slope2=rnorm(nperson,mean=0,sd=slope2_sd)
  } else {
    random_slope2=rep(0,times=nperson)
  }
  
  cat('random slopes=',random_slope[1:10],'\n')

  
#  cat('In gen.lmm.data initialize wide.data','\n')
  #Create dataframe of simulated yt values from weeks -1 to 12 for all participants 
  wide.dat = data.frame(id=1:nperson,a=a,ba=ba)

  for (t in -1:12){ #Will code it to parsapply later to parallelize loop
    yt = Gen.lmm.yt(t,z,gam,alpha,beta_age,ba,beta_ri,beta_a,a,nperson,
		    random_int,random_slope,random_slope2,beta_1b,beta_0b,b=wide.dat$b) 
    wide.dat = cbind(wide.dat,yt)
  }
  names(wide.dat) = c("id","a","ba","ym1","y0","y1","y2","y3","y4","y5","y6","y7","y8","y9","y10","y11","y12")
  
  #Induce missingness in first stage (skip below if doing full data analysis)
  if (miss_type!= "NONE"){
    for (time in 1:12){ #will parallelize this later
      
      t.index = which(names(wide.dat)==paste("y",time,sep="")) #find the column where yt is in the wide data frame
      yt = wide.dat[,t.index] #extract the yt vector (everyone's y values at time t)
      
      if (miss_type=="MCAR"){yt = induce.missYt(nperson=nperson,t=time,yt=yt,
                                                wide.df=wide.dat, alpha_m=alpha_m, beta_m0=beta_m0, beta_ma=beta_ma,
                                                beta_mt=beta_mt, beta_mnr=beta_mnr, beta_yta=beta_yta,
                                                beta_yt=beta_yt, beta_mr=beta_mr, beta_m0a=beta_m0a,
						beta_mnra=beta_mnra,
                                                frac_treat=frac_treat, miss_type="MCAR", miss_prob=miss_prob,
						beta_ml=beta_ml, beta_mla=beta_mla)}
      
      if (miss_type=="MAR"){yt = induce.missYt(nperson=nperson,t=time,yt=yt,
                                               wide.df=wide.dat, alpha_m=alpha_m, beta_m0=beta_m0, beta_ma=beta_ma,
                                               beta_mt=beta_mt, beta_mnr=beta_mnr, beta_yta=beta_yta,
                                               beta_yt=beta_yt, beta_mr=beta_mr, beta_m0a=beta_m0a,
					       beta_mnra=beta_mnra,
                                               frac_treat=frac_treat, miss_type="MAR", miss_prob=miss_prob,
					       beta_ml=beta_ml, beta_mla=beta_mla)}
      
      if (miss_type=="MNAR"){yt = induce.missYt(nperson=nperson,t=time,yt=yt,
                                                wide.df=wide.dat, alpha_m=alpha_m, beta_m0=beta_m0, beta_ma=beta_ma,
                                                beta_mt=beta_mt, beta_mnr=beta_mnr, beta_yta=beta_yta,
                                                beta_yt=beta_yt, beta_mr=beta_mr, beta_m0a=beta_m0a,
					        beta_mnra=beta_mnra,
                                                frac_treat=frac_treat,miss_type="MNAR", miss_prob=miss_prob,
					        beta_ml=beta_ml, beta_mla=beta_mla)}
      wide.dat[,t.index] = yt
    }
  }
  #NOTE: I set up this function so we could also have different missingness mechanisms at different times. Ex: miss_type could also be a vector 
  #where each element in the vector is the missingness mechanism for each time-point (miss_type[t]; it would be a 24 element vector for the 24 weeks).
  
#  cat('In gen.lmm.data initialize nr etc','\n')

  # Determine response status and compute nr1,nr0,y_S1avg (average of wks 9-12)
  #Initialize
  wide.dat$nr = rep(0,nperson)  #nr =I(non-responder)
  wide.dat$nr0 = rep(0,nperson) #nr0 = I(non-responder)*I(a=0) 
  wide.dat$nr1 = rep(0,nperson) #nr1 = I(non-responder)*I(a=1) 
  wide.dat$b = rep(0,nperson)   #b = 0, -1 or 1
  wide.dat$b1 = rep(0,nperson)  #b1 = b*I(a=1)
  wide.dat$b0 = rep(0,nperson)  #b2 = b*I(a=0) 
  
  wide.dat$y_S1avg = rowMeans(wide.dat[,which(names(wide.dat)=="y9"):which(names(wide.dat)=="y11")],na.rm=TRUE) #Take mean of observed y9..y12 for each person (remove NAs)
  wide.dat$nr[is.na(wide.dat$y_S1avg)| wide.dat$y_S1avg<10000] = 1 #avg is less than 10000 steps OR all 4 weeks are missing
  wide.dat$nr0[wide.dat$nr==1 & wide.dat$a==0] = 1 #0 otherwise bc vector is initialized as 0's
  wide.dat$nr1[wide.dat$nr==1 & wide.dat$a==1] = 1 #0 otherwise bc vector is initialized as 0's
  
  #Number of non-responders overall and in each first stage arm 
  n_nr = sum(wide.dat$nr) # sums of 1s (# of non-responders)
  n_nr1 = sum(wide.dat$nr1)
  n_nr0 = sum(wide.dat$nr0)
  
  #Determine 2nd stage treatment arm for non-responders and calculate b, b1, and b0
  wide.dat$b[wide.dat$nr==1] = (2*rbinom(n_nr,1,.5))-1 #b=-1or1 for the non-responders & 0 for responders (since vector is initialized to 0)
  
  #b1 and b0
  wide.dat$b1[wide.dat$a==1] = wide.dat$b[wide.dat$a==1] #otherwise 0 (bc b was a vector initialized with all 0s)
  wide.dat$b0[wide.dat$a==0] = wide.dat$b[wide.dat$a==0] #otherwise 0 
  
  #Generate Y13-24 and add to dataset
  for (t in 13:24){
    yt = Gen.lmm.yt(t,z,gam,alpha,beta_age,ba,beta_ri,beta_a,a,nperson,
		    random_int,random_slope,random_slope2,beta_1b,beta_0b,b=wide.dat$b) 
    wide.dat = cbind(wide.dat,yt)
  }
  names(wide.dat) = c(names(wide.dat)[1:24],"y13","y14","y15","y16","y17","y18","y19","y20","y21","y22","y23","y24") #24 variables in dataset before adding yts
  #Note: names(wide.dat)[1:24] are the names of the columns before y13-y24 columns

#  cat('After adding second stage yts wide.dat=','\n')
#  cat('------------------------------------------','\n')
#  print(wide.dat[1:10,])
  
  #Induce missingness in 2nd stage (skip below if doing full data analysis)
  full.dat = wide.dat #For MNAR: need y21 to 24 to be not NA, otherwise we cannot compute the prob of missingness based on y21-y24
  if (miss_type != "NONE"){
    for (time in 13:24){ #will parallelize this later
      
      t.index = which(names(wide.dat)==paste("y",time,sep="")) #find the column where yt is in the wide data
      yt = wide.dat[,t.index] #extract the yt vector (everyone's y values at time t)
      
      if (miss_type=="MCAR"){yt = induce.missYt(nperson=nperson, t=time,yt=yt,
                                                wide.df=wide.dat, alpha_m=alpha_m, beta_m0=beta_m0, beta_ma=beta_ma,
                                                beta_mt=beta_mt, beta_mnr=beta_mnr, beta_yta=beta_yta,
                                                beta_yt=beta_yt, beta_mr=beta_mr, beta_m0a=beta_m0a,
					        beta_mnra=beta_mnra,
                                                frac_treat=frac_treat, miss_type="MCAR", miss_prob=miss_prob,
					        beta_ml=beta_ml, beta_mla=beta_mla)}
      
      if (miss_type=="MAR"){yt = induce.missYt(nperson=nperson,t=time, yt=yt,
                                               wide.df=wide.dat, alpha_m=alpha_m, beta_m0=beta_m0, beta_ma=beta_ma,
                                               beta_mt=beta_mt, beta_mnr=beta_mnr, beta_yta=beta_yta,
                                               beta_yt=beta_yt, beta_mr=beta_mr, beta_m0a=beta_m0a,
					       beta_mnra=beta_mnra,
                                               frac_treat=frac_treat, miss_type="MAR", miss_prob=miss_prob,
					       beta_ml=beta_ml, beta_mla=beta_mla)}
      
      if (miss_type=="MNAR"){yt = induce.missYt(nperson=nperson,t=time, yt=yt,
                                                wide.df=wide.dat, alpha_m=alpha_m, beta_m0=beta_m0, beta_ma=beta_ma,
                                                beta_mt=beta_mt, beta_mnr=beta_mnr, beta_yta=beta_yta,
                                                beta_yt=beta_yt, beta_mr=beta_mr, beta_m0a=beta_m0a,
					        beta_mnra=beta_mnra,
                                                frac_treat=frac_treat, miss_type="MNAR", miss_prob=miss_prob,
					        beta_ml=beta_ml, beta_mla=beta_mla)}
      wide.dat[,t.index] = yt
    }
  }
  
  # Calculate final outcome 
  wide.dat$y_avg = rowMeans(wide.dat[,which(names(wide.dat)=="y21"):which(names(wide.dat)=="y24")],na.rm=TRUE) #Average y21,y22,y23,y24
  
  # Average the run-in periods
  wide.dat$y0 = (wide.dat$ym1 + wide.dat$y0)/2 #Averaged the 2 run-ins 
  wide.dat$ym1 = NULL 
 
#  cat('In gen.lmm.data create long.d','\n')
#  cat('In gen.lmm.data wide.dat=','\n')
#  print(wide.dat[1:3,])

  #Turn wide data into long data
  long.d = data.frame(wide.dat %>% pivot_longer(cols=c("y0","y1","y2","y3","y4","y5","y6",
                                                       "y7","y8","y9","y10","y11","y12",
                                                       "y13","y14","y15","y16","y17","y18",
                                                       "y19","y20","y21","y22","y23","y24"),
                                       names_to= c("time"), values_to = c("y")))

  long.d$time = rep(0:24,nperson)
  long.d$a = as.numeric(as.character(long.d$a))
  long.d$nr0 = as.numeric(as.character(long.d$nr0))
  long.d$nr1 = as.numeric(as.character(long.d$nr1))
 
 # lmm2data=data.frame(id=long.d$id,ba=long.d$ba,a=,b1=b1lmm,b0=b0lmm,nr1=nr1lmm,nr0=nr0lmm,y=ylmm,time=timelmm)
  long.d$a1=long.d$a*(long.d$time==1)
  long.d$a2=long.d$a*(long.d$time==2)
  long.d$a3=long.d$a*(long.d$time==3)
  long.d$a4=long.d$a*(long.d$time==4)
  long.d$a5=long.d$a*(long.d$time==5)
  long.d$a6=long.d$a*(long.d$time==6)
  long.d$a7=long.d$a*(long.d$time==7)
  long.d$a8=long.d$a*(long.d$time==8)
  long.d$a9=long.d$a*(long.d$time==9)
  long.d$a10=long.d$a*(long.d$time==10)
  long.d$a11=long.d$a*(long.d$time==11)
  long.d$a12=long.d$a*(long.d$time==12)
  long.d$a13=long.d$a*(long.d$time==13)
  long.d$a14=long.d$a*(long.d$time==14)
  long.d$a15=long.d$a*(long.d$time==15)
  long.d$a16=long.d$a*(long.d$time==16)
  long.d$a17=long.d$a*(long.d$time==17)
  long.d$a18=long.d$a*(long.d$time==18)
  long.d$a19=long.d$a*(long.d$time==19)
  long.d$a20=long.d$a*(long.d$time==20)
  long.d$a21=long.d$a*(long.d$time==21)
  long.d$a22=long.d$a*(long.d$time==22)
  long.d$a23=long.d$a*(long.d$time==23)
  long.d$a24=long.d$a*(long.d$time==24)
  long.d$b113=long.d$b1*(long.d$time==13)
  long.d$b114=long.d$b1*(long.d$time==14)
  long.d$b115=long.d$b1*(long.d$time==15)
  long.d$b116=long.d$b1*(long.d$time==16)
  long.d$b117=long.d$b1*(long.d$time==17)
  long.d$b118=long.d$b1*(long.d$time==18)
  long.d$b119=long.d$b1*(long.d$time==19)
  long.d$b120=long.d$b1*(long.d$time==20)
  long.d$b121=long.d$b1*(long.d$time==21)
  long.d$b122=long.d$b1*(long.d$time==22)
  long.d$b123=long.d$b1*(long.d$time==23)
  long.d$b124=long.d$b1*(long.d$time==24)
  long.d$b013=long.d$b0*(long.d$time==13)
  long.d$b014=long.d$b0*(long.d$time==14)
  long.d$b015=long.d$b0*(long.d$time==15)
  long.d$b016=long.d$b0*(long.d$time==16)
  long.d$b017=long.d$b0*(long.d$time==17)
  long.d$b018=long.d$b0*(long.d$time==18)
  long.d$b019=long.d$b0*(long.d$time==19)
  long.d$b020=long.d$b0*(long.d$time==20)
  long.d$b021=long.d$b0*(long.d$time==21)
  long.d$b022=long.d$b0*(long.d$time==22)
  long.d$b023=long.d$b0*(long.d$time==23)
  long.d$b024=long.d$b0*(long.d$time==24)
  long.d$nr113=long.d$nr1*(long.d$time==13)
  long.d$nr114=long.d$nr1*(long.d$time==14)
  long.d$nr115=long.d$nr1*(long.d$time==15)
  long.d$nr116=long.d$nr1*(long.d$time==16)
  long.d$nr117=long.d$nr1*(long.d$time==17)
  long.d$nr118=long.d$nr1*(long.d$time==18)
  long.d$nr119=long.d$nr1*(long.d$time==19)
  long.d$nr120=long.d$nr1*(long.d$time==20)
  long.d$nr121=long.d$nr1*(long.d$time==21)
  long.d$nr122=long.d$nr1*(long.d$time==22)
  long.d$nr123=long.d$nr1*(long.d$time==23)
  long.d$nr124=long.d$nr1*(long.d$time==24)
  long.d$nr013=long.d$nr0*(long.d$time==13)
  long.d$nr014=long.d$nr0*(long.d$time==14)
  long.d$nr015=long.d$nr0*(long.d$time==15)
  long.d$nr016=long.d$nr0*(long.d$time==16)
  long.d$nr017=long.d$nr0*(long.d$time==17)
  long.d$nr018=long.d$nr0*(long.d$time==18)
  long.d$nr019=long.d$nr0*(long.d$time==19)
  long.d$nr020=long.d$nr0*(long.d$time==20)
  long.d$nr021=long.d$nr0*(long.d$time==21)
  long.d$nr022=long.d$nr0*(long.d$time==22)
  long.d$nr023=long.d$nr0*(long.d$time==23)
  long.d$nr024=long.d$nr0*(long.d$time==24)
  long.d$runin=as.numeric(long.d$time==0)
  long.d$first_half=as.numeric(long.d$time <= 12 & long.d$time > 0)
  long.d$time_1st_half=long.d$time/12*(long.d$time <= 12)
  long.d$time2_1st_half=long.d$time_1st_half**2
  long.d$time3_1st_half=long.d$time_1st_half**3
  long.d$second_half=as.numeric(long.d$time > 12)
  long.d$time_2nd_half=long.d$time/12*(long.d$time > 12)
  long.d$time2_2nd_half=long.d$time_2nd_half**2
  long.d$time3_2nd_half=long.d$time_2nd_half**3
  long.d$time0 = as.numeric(long.d$time > 0)
  long.d$time1 = long.d$time/12
  long.d$time2 = long.d$time1^2
  long.d$time3 = long.d$time1^3
  long.d$time_period1 =(long.d$time<= 4)
  long.d$time_period2 =((long.d$time > 4) & (long.d$time<= 8))
  long.d$time_period3 =((long.d$time > 8) & (long.d$time<= 12))
  long.d$time_period4 =((long.d$time > 12) & (long.d$time<= 16))
  long.d$time_period5 =((long.d$time > 16) & (long.d$time<= 20))
  long.d$time_period6 =((long.d$time > 20) & (long.d$time<= 24))
  long.d$time_period21 =((long.d$time > 20) & (long.d$time<= 21))
  long.d$time_period22 =((long.d$time > 21) & (long.d$time<= 22))
  long.d$time_period23 =((long.d$time > 22) & (long.d$time<= 23))
  long.d$time_period24 =((long.d$time > 23) & (long.d$time<= 24))
  
#  cat('In gen.lmm.data create wide.dat','\n')
  
  # Change the variable types 
  wide.dat$a = as.factor(wide.dat$a)
  wide.dat$nr0 = as.factor(wide.dat$nr0)
  wide.dat$nr1 = as.factor(wide.dat$nr1)
  
  long.d$a=as.factor(long.d$a)
  long.d$nr1=as.factor(long.d$nr1)
  long.d$nr0=as.factor(long.d$nr0)
  long.d$ftime=as.factor(long.d$time)

#  cat('In gen.lmm.data create dats','\n')
#  cat('In gen.lmm.data long.dat=','\n')
#  print(long.dat[1:3,])
  
  #return long and wide data 
  dats = list(wide.dat, long.d)
  return(dats)
}
#-------------------------------------------------------------------------------
# Function to generate data for simulation

# Uses blinded real trial step data

#Output: wide and long data frames of generated data for that rep
#-------------------------------------------------------------------------------

gen.trial.data = function(seed, nperson,frac_treat, 
                    nstart, infile, beta_a, beta_1b, beta_0b, 
                    miss_type, miss_prob, alpha_m, beta_m0, beta_ma, beta_mt, beta_mnr, beta_yt, beta_yta,
	            beta_mr, beta_m0a, beta_mnra){

#  cat('Start gen.trial.data','\n')
#  cat('In gen.trial.data, seed=',seed,'\n')

  set.seed(seed)

  #Read in step data
  cat('In gen.trial.data, seed=',seed,'\n')
  cat('In gen.trial.data, infile=',infile,'\n')


  valid=0
  while (valid==0) {

    wide.dat=read.csv(infile)

#  print(wide.dat)
 
    ba=wide.dat$ba

  #Replace any 0 with NA
    wide.dat$ym1[wide.dat$ym1==0]=NA
    wide.dat$y0[wide.dat$y0==0]=NA
    wide.dat$y1[wide.dat$y1==0]=NA
    wide.dat$y2[wide.dat$y2==0]=NA
    wide.dat$y3[wide.dat$y3==0]=NA
    wide.dat$y4[wide.dat$y4==0]=NA
    wide.dat$y5[wide.dat$y5==0]=NA
    wide.dat$y6[wide.dat$y6==0]=NA
    wide.dat$y7[wide.dat$y7==0]=NA
    wide.dat$y8[wide.dat$y8==0]=NA
    wide.dat$y9[wide.dat$y9==0]=NA
    wide.dat$y10[wide.dat$y10==0]=NA
    wide.dat$y11[wide.dat$y11==0]=NA
    wide.dat$y12[wide.dat$y12==0]=NA
    wide.dat$y13[wide.dat$y13==0]=NA
    wide.dat$y14[wide.dat$y14==0]=NA
    wide.dat$y15[wide.dat$y15==0]=NA
    wide.dat$y16[wide.dat$y16==0]=NA
    wide.dat$y17[wide.dat$y17==0]=NA
    wide.dat$y18[wide.dat$y18==0]=NA
    wide.dat$y19[wide.dat$y19==0]=NA
    wide.dat$y20[wide.dat$y20==0]=NA
    wide.dat$y21[wide.dat$y21==0]=NA
    wide.dat$y22[wide.dat$y22==0]=NA
    wide.dat$y23[wide.dat$y23==0]=NA
    wide.dat$y24[wide.dat$y24==0]=NA

#  cat('---------------------------------------------','\n')
#  cat('In gen.trial.data, wide.dat after replacing 0s=','\n')
#  print(wide.dat)
#  cat('---------------------------------------------','\n')
    wide.dat$y_S1avg = rowMeans(wide.dat[,which(names(wide.dat)=="y9"):which(names(wide.dat)=="y11")],na.rm=TRUE) #Take mean of observed y9..y12 for each person (remove NAs)

#    cat('---------------------------------------------','\n')
#    cat('In gen.trial.data, wide.dat after replacing 0s=','\n')
#    cat('Original Data','\n')
#    print(wide.dat[1:10,])
#    cat('---------------------------------------------','\n')

    wide.dat$nr =rep(0,times=length(wide.dat$id))
    wide.dat$nr[is.na(wide.dat$y_S1avg)| wide.dat$y_S1avg<10000] = 1 #avg is less than 10000 steps OR all 4 weeks are missing
  #Number of non-responders overall and in each first stage arm 

#    cat('---------------------------------------------','\n')
#    cat('In gen.trial.data, wide.dat after adding $nr=','\n')
#    cat('Original Data','\n')
#    print(wide.dat$nr)
#    cat('---------------------------------------------','\n')

    n_nr = sum(wide.dat$nr) # sums of 1s (# of non-responders)

    cat('#responders in data file=',nstart-n_nr,'\n')
  
  #
  # Copy data 3 times
  #
#    wide.2=rbind(wide.dat,wide.dat)
#    wide.3=rbind(wide.2,wide.dat)

#  cat('In gen.trial.data,length(wide.3) =',length(wide.3$id),'\n')
#  cat('nperson =',nperson,'\n')


  #
  # Augment by sampling with replacement up to nperson subjects in trial
  #

#    wide.boot=sample_n(wide.dat,nperson-length(wide.dat$id),replace=TRUE)
    wide.boot=sample_n(wide.dat,nperson,replace=TRUE)

#    cat('wide.boot augmentation =','\n')
#    print(wide.boot)

#    wide.boot=rbind(wide.dat,wide.boot)

#    cat('1st obs wide.boot after augmentation=','\n')
#    print(wide.boot[1,])
#    cat('length(wide.boot) after augmentation=',length(wide.boot$id),'\n')

    wide.boot$id=c(1:nperson)  
    wide.dat=wide.boot
  #
  # ADD subject random effect for steps 
  # ADD additional variance for steps 
  #
    sigma=0
    sigma2=6000
    random=rnorm(nperson,0,sd=sigma)
#    cat('random=',random,'\n')

    i=1
    while (i <= nperson) {
      wide.dat$y1[wide.dat$id==i]=wide.dat$y1[wide.dat$id==i]+rnorm(1,0,sd=sigma2)+random[i]
      wide.dat$y2[wide.dat$id==i]=wide.dat$y2[wide.dat$id==i]+rnorm(1,0,sd=sigma2)+random[i]
      wide.dat$y3[wide.dat$id==i]=wide.dat$y3[wide.dat$id==i]+rnorm(1,0,sd=sigma2)+random[i]
      wide.dat$y4[wide.dat$id==i]=wide.dat$y4[wide.dat$id==i]+rnorm(1,0,sd=sigma2)+random[i]
      wide.dat$y5[wide.dat$id==i]=wide.dat$y5[wide.dat$id==i]+rnorm(1,0,sd=sigma2)+random[i]
      wide.dat$y6[wide.dat$id==i]=wide.dat$y6[wide.dat$id==i]+rnorm(1,0,sd=sigma2)+random[i]
      wide.dat$y7[wide.dat$id==i]=wide.dat$y7[wide.dat$id==i]+rnorm(1,0,sd=sigma2)+random[i]
      wide.dat$y8[wide.dat$id==i]=wide.dat$y8[wide.dat$id==i]+rnorm(1,0,sd=sigma2)+random[i]
      wide.dat$y9[wide.dat$id==i]=wide.dat$y9[wide.dat$id==i]+rnorm(1,0,sd=sigma2)+random[i]
      wide.dat$y10[wide.dat$id==i]=wide.dat$y10[wide.dat$id==i]+rnorm(1,0,sd=sigma2)+random[i]
      wide.dat$y11[wide.dat$id==i]=wide.dat$y11[wide.dat$id==i]+rnorm(1,0,sd=sigma2)+random[i]
      wide.dat$y12[wide.dat$id==i]=wide.dat$y12[wide.dat$id==i]+rnorm(1,0,sd=sigma2)+random[i]
      wide.dat$y13[wide.dat$id==i]=wide.dat$y13[wide.dat$id==i]+rnorm(1,0,sd=sigma2)+random[i]
      wide.dat$y14[wide.dat$id==i]=wide.dat$y14[wide.dat$id==i]+rnorm(1,0,sd=sigma2)+random[i]
      wide.dat$y15[wide.dat$id==i]=wide.dat$y15[wide.dat$id==i]+rnorm(1,0,sd=sigma2)+random[i]
      wide.dat$y16[wide.dat$id==i]=wide.dat$y16[wide.dat$id==i]+rnorm(1,0,sd=sigma2)+random[i]
      wide.dat$y17[wide.dat$id==i]=wide.dat$y17[wide.dat$id==i]+rnorm(1,0,sd=sigma2)+random[i]
      wide.dat$y18[wide.dat$id==i]=wide.dat$y18[wide.dat$id==i]+rnorm(1,0,sd=sigma2)+random[i]
      wide.dat$y19[wide.dat$id==i]=wide.dat$y19[wide.dat$id==i]+rnorm(1,0,sd=sigma2)+random[i]
      wide.dat$y20[wide.dat$id==i]=wide.dat$y20[wide.dat$id==i]+rnorm(1,0,sd=sigma2)+random[i]
      wide.dat$y21[wide.dat$id==i]=wide.dat$y21[wide.dat$id==i]+rnorm(1,0,sd=sigma2)+random[i]
      wide.dat$y22[wide.dat$id==i]=wide.dat$y22[wide.dat$id==i]+rnorm(1,0,sd=sigma2)+random[i]
      wide.dat$y23[wide.dat$id==i]=wide.dat$y23[wide.dat$id==i]+rnorm(1,0,sd=sigma2)+random[i]
      wide.dat$y24[wide.dat$id==i]=wide.dat$y24[wide.dat$id==i]+rnorm(1,0,sd=sigma2)+random[i]
      i=i+1
    }

#  cat('---------------------------------------------','\n')
#  cat('In gen.trial.data, wide.dat after boostrapping=','\n')
#  print(wide.dat[1:10,])
#  cat('Number of subjects in wide.dat after boostrapping=',length(wide.dat$id),'\n')
  cat('---------------------------------------------','\n')

  #Generate everyone's treatment assignment 
    a = round(rbinom(nperson,1,prob=frac_treat), digits = 0)

    wide.dat$a=a

  #Induce missingness in first stage (skip below if doing full data analysis)
  if (miss_type!= "NONE"){
    for (time in 1:12){ #will parallelize this later
      
      t.index = which(names(wide.dat)==paste("y",time,sep="")) #find the column where yt is in the wide data frame
      yt = wide.dat[,t.index] #extract the yt vector (everyone's y values at time t)
      
      if (miss_type=="MCAR"){yt = induce.missYt(nperson=nperson,t=time,yt=yt,
                                                wide.df=wide.dat, alpha_m=alpha_m, beta_m0=beta_m0, beta_ma=beta_ma,
                                                beta_mt=beta_mt, beta_mnr=beta_mnr, beta_yta=beta_yta,
                                                beta_yt=beta_yt, beta_mr=beta_mr, beta_m0a=beta_m0a,
					        beta_mnra=beta_mnra,
                                                frac_treat=frac_treat, miss_type="MCAR", miss_prob=miss_prob,
					        beta_ml=beta_ml, beta_mla=beta_mla)}
      
      if (miss_type=="MAR"){yt = induce.missYt(nperson=nperson,t=time,yt=yt,
                                               wide.df=wide.dat, alpha_m=alpha_m, beta_m0=beta_m0, beta_ma=beta_ma,
                                               beta_mt=beta_mt, beta_mnr=beta_mnr, beta_yta=beta_yta,
                                               beta_yt=beta_yt, beta_mr=beta_mr, beta_m0a=beta_m0a,
					       beta_mnra=beta_mnra,
                                               frac_treat=frac_treat, miss_type="MAR", miss_prob=miss_prob,
					       beta_ml=beta_ml, beta_mla=beta_mla)}
      
      if (miss_type=="MNAR"){yt = induce.missYt(nperson=nperson,t=time,yt=yt,
                                                wide.df=wide.dat, alpha_m=alpha_m, beta_m0=beta_m0, beta_ma=beta_ma,
                                                beta_mt=beta_mt, beta_mnr=beta_mnr, beta_yta=beta_yta,
                                                beta_yt=beta_yt, beta_mr=beta_mr, beta_m0a=beta_m0a,
					        beta_mnra=beta_mnra,
                                                frac_treat=frac_treat,miss_type="MNAR", miss_prob=miss_prob,
 					        beta_ml=beta_ml, beta_mla=beta_mla)}
      wide.dat[,t.index] = yt
    }
  }

  # Determine response status and compute nr1,nr0,y_S1avg (average of wks 9-12)
  #Initialize
    wide.dat$nr = rep(0,nperson)  #nr =I(non-responder)
    wide.dat$nr0 = rep(0,nperson) #nr0 = I(non-responder)*I(a=0) 
    wide.dat$nr1 = rep(0,nperson) #nr1 = I(non-responder)*I(a=1) 
    wide.dat$b = rep(0,nperson)   #b = 0, -1 or 1
    wide.dat$b1 = rep(0,nperson)  #b1 = b*I(a=1)
    wide.dat$b0 = rep(0,nperson)  #b2 = b*I(a=0) 
  
    wide.dat$y_S1avg = rowMeans(wide.dat[,which(names(wide.dat)=="y9"):which(names(wide.dat)=="y11")],na.rm=TRUE) #Take mean of observed y9..y12 for each person (remove NAs)
    wide.dat$nr[is.na(wide.dat$y_S1avg)| wide.dat$y_S1avg<10000] = 1 #avg is less than 10000 steps OR all 4 weeks are missing
    wide.dat$nr0[wide.dat$nr==1 & wide.dat$a==0] = 1 #0 otherwise bc vector is initialized as 0's
    wide.dat$nr1[wide.dat$nr==1 & wide.dat$a==1] = 1 #0 otherwise bc vector is initialized as 0's
  
  #Number of non-responders overall and in each first stage arm 
    n_nr = sum(wide.dat$nr) # sums of 1s (# of non-responders)
    n_nr1 = sum(wide.dat$nr1)
    n_nr0 = sum(wide.dat$nr0)
    n_r1 = sum(wide.dat$nr1==0 & wide.dat$a==1)
    n_r0 = sum(wide.dat$nr0==0 & wide.dat$a==0)

    if (n_r1 > 2 & n_r0 > 2) {valid=1}
  }

  # Add A treatment effects
  wide.dat$y1[wide.dat$a==1]=wide.dat$y1[wide.dat$a==1]+beta_a
  wide.dat$y2[wide.dat$a==1]=wide.dat$y2[wide.dat$a==1]+beta_a
  wide.dat$y3[wide.dat$a==1]=wide.dat$y3[wide.dat$a==1]+beta_a
  wide.dat$y4[wide.dat$a==1]=wide.dat$y4[wide.dat$a==1]+beta_a
  wide.dat$y5[wide.dat$a==1]=wide.dat$y5[wide.dat$a==1]+beta_a
  wide.dat$y6[wide.dat$a==1]=wide.dat$y6[wide.dat$a==1]+beta_a
  wide.dat$y7[wide.dat$a==1]=wide.dat$y7[wide.dat$a==1]+beta_a
  wide.dat$y8[wide.dat$a==1]=wide.dat$y8[wide.dat$a==1]+beta_a
  wide.dat$y9[wide.dat$a==1]=wide.dat$y9[wide.dat$a==1]+beta_a
  wide.dat$y10[wide.dat$a==1]=wide.dat$y10[wide.dat$a==1]+beta_a
  wide.dat$y11[wide.dat$a==1]=wide.dat$y11[wide.dat$a==1]+beta_a
  wide.dat$y12[wide.dat$a==1]=wide.dat$y12[wide.dat$a==1]+beta_a
  wide.dat$y13[wide.dat$a==1]=wide.dat$y13[wide.dat$a==1]+beta_a
  wide.dat$y14[wide.dat$a==1]=wide.dat$y14[wide.dat$a==1]+beta_a
  wide.dat$y15[wide.dat$a==1]=wide.dat$y15[wide.dat$a==1]+beta_a
  wide.dat$y16[wide.dat$a==1]=wide.dat$y16[wide.dat$a==1]+beta_a
  wide.dat$y17[wide.dat$a==1]=wide.dat$y17[wide.dat$a==1]+beta_a
  wide.dat$y18[wide.dat$a==1]=wide.dat$y18[wide.dat$a==1]+beta_a
  wide.dat$y19[wide.dat$a==1]=wide.dat$y19[wide.dat$a==1]+beta_a
  wide.dat$y20[wide.dat$a==1]=wide.dat$y20[wide.dat$a==1]+beta_a
  wide.dat$y21[wide.dat$a==1]=wide.dat$y21[wide.dat$a==1]+beta_a
  wide.dat$y22[wide.dat$a==1]=wide.dat$y22[wide.dat$a==1]+beta_a
  wide.dat$y23[wide.dat$a==1]=wide.dat$y23[wide.dat$a==1]+beta_a
  wide.dat$y24[wide.dat$a==1]=wide.dat$y24[wide.dat$a==1]+beta_a


  wide.dat$y_S1avg = rowMeans(wide.dat[,which(names(wide.dat)=="y9"):which(names(wide.dat)=="y11")],na.rm=TRUE) #Take mean of observed y9..y12 for each person (remove NAs)
  wide.dat$nr[is.na(wide.dat$y_S1avg)| wide.dat$y_S1avg<10000] = 1 #avg is less than 10000 steps OR all 4 weeks are missing
  wide.dat$nr0[wide.dat$nr==1 & wide.dat$a==0] = 1 #0 otherwise bc vector is initialized as 0's
  wide.dat$nr1[wide.dat$nr==1 & wide.dat$a==1] = 1 #0 otherwise bc vector is initialized as 0's
  
  #Number of non-responders overall and in each first stage arm 
  n_nr = sum(wide.dat$nr) # sums of 1s (# of non-responders)
  n_nr1 = sum(wide.dat$nr1)
  n_nr0 = sum(wide.dat$nr0)
  n_r1 = sum(wide.dat$nr1==0 & wide.dat$a==1)
  n_r0 = sum(wide.dat$nr0==0 & wide.dat$a==0)
  
  #Determine 2nd stage treatment arm for non-responders and calculate b, b1, and b0
  wide.dat$b[wide.dat$nr==1] = (2*rbinom(n_nr,1,.5))-1 #b=-1or1 for the non-responders & 0 for responders (since vector is initialized to 0)
  
  #b1 and b0
  wide.dat$b1[wide.dat$a==1] = wide.dat$b[wide.dat$a==1] #otherwise 0 (because b was a vector initialized with all 0s)
  wide.dat$b0[wide.dat$a==0] = wide.dat$b[wide.dat$a==0] #otherwise 0 

  # Add B treatment effects
  wide.dat$y13[wide.dat$a==1 & wide.dat$b==1]=wide.dat$y13[wide.dat$a==1 & wide.dat$b==1]+beta_1b
  wide.dat$y14[wide.dat$a==1 & wide.dat$b==1]=wide.dat$y14[wide.dat$a==1 & wide.dat$b==1]+beta_1b
  wide.dat$y15[wide.dat$a==1 & wide.dat$b==1]=wide.dat$y15[wide.dat$a==1 & wide.dat$b==1]+beta_1b
  wide.dat$y16[wide.dat$a==1 & wide.dat$b==1]=wide.dat$y16[wide.dat$a==1 & wide.dat$b==1]+beta_1b
  wide.dat$y17[wide.dat$a==1 & wide.dat$b==1]=wide.dat$y17[wide.dat$a==1 & wide.dat$b==1]+beta_1b
  wide.dat$y18[wide.dat$a==1 & wide.dat$b==1]=wide.dat$y18[wide.dat$a==1 & wide.dat$b==1]+beta_1b
  wide.dat$y19[wide.dat$a==1 & wide.dat$b==1]=wide.dat$y19[wide.dat$a==1 & wide.dat$b==1]+beta_1b
  wide.dat$y20[wide.dat$a==1 & wide.dat$b==1]=wide.dat$y20[wide.dat$a==1 & wide.dat$b==1]+beta_1b
  wide.dat$y21[wide.dat$a==1 & wide.dat$b==1]=wide.dat$y21[wide.dat$a==1 & wide.dat$b==1]+beta_1b
  wide.dat$y22[wide.dat$a==1 & wide.dat$b==1]=wide.dat$y22[wide.dat$a==1 & wide.dat$b==1]+beta_1b
  wide.dat$y23[wide.dat$a==1 & wide.dat$b==1]=wide.dat$y23[wide.dat$a==1 & wide.dat$b==1]+beta_1b
  wide.dat$y24[wide.dat$a==1 & wide.dat$b==1]=wide.dat$y24[wide.dat$a==1 & wide.dat$b==1]+beta_1b

  wide.dat$y13[wide.dat$a==0 & wide.dat$b==1]=wide.dat$y13[wide.dat$a==0 & wide.dat$b==1]+beta_0b
  wide.dat$y14[wide.dat$a==0 & wide.dat$b==1]=wide.dat$y14[wide.dat$a==0 & wide.dat$b==1]+beta_0b
  wide.dat$y15[wide.dat$a==0 & wide.dat$b==1]=wide.dat$y15[wide.dat$a==0 & wide.dat$b==1]+beta_0b
  wide.dat$y16[wide.dat$a==0 & wide.dat$b==1]=wide.dat$y16[wide.dat$a==0 & wide.dat$b==1]+beta_0b
  wide.dat$y17[wide.dat$a==0 & wide.dat$b==1]=wide.dat$y17[wide.dat$a==0 & wide.dat$b==1]+beta_0b
  wide.dat$y18[wide.dat$a==0 & wide.dat$b==1]=wide.dat$y18[wide.dat$a==0 & wide.dat$b==1]+beta_0b
  wide.dat$y19[wide.dat$a==0 & wide.dat$b==1]=wide.dat$y19[wide.dat$a==0 & wide.dat$b==1]+beta_0b
  wide.dat$y20[wide.dat$a==0 & wide.dat$b==1]=wide.dat$y20[wide.dat$a==0 & wide.dat$b==1]+beta_0b
  wide.dat$y21[wide.dat$a==0 & wide.dat$b==1]=wide.dat$y21[wide.dat$a==0 & wide.dat$b==1]+beta_0b
  wide.dat$y22[wide.dat$a==0 & wide.dat$b==1]=wide.dat$y22[wide.dat$a==0 & wide.dat$b==1]+beta_0b
  wide.dat$y23[wide.dat$a==0 & wide.dat$b==1]=wide.dat$y23[wide.dat$a==0 & wide.dat$b==1]+beta_0b
  wide.dat$y24[wide.dat$a==0 & wide.dat$b==1]=wide.dat$y24[wide.dat$a==0 & wide.dat$b==1]+beta_0b
  
  #Induce missingness in 2nd stage (skip below if doing full data analysis)
  full.dat = wide.dat #For MNAR: need y21 to 24 to be not NA, otherwise we cannot compute the prob of missingness based on y21-y24
  if (miss_type != "NONE"){
    for (time in 13:24){ #will parallelize this later
      
      t.index = which(names(wide.dat)==paste("y",time,sep="")) #find the column where yt is in the wide data
      yt = wide.dat[,t.index] #extract the yt vector (everyone's y values at time t)
      
      if (miss_type=="MCAR"){yt = induce.missYt(nperson=nperson, t=time,yt=yt,
                                                wide.df=wide.dat, alpha_m=alpha_m, beta_m0=beta_m0, beta_ma=beta_ma,
                                                beta_mt=beta_mt, beta_mnr=beta_mnr, beta_yta=beta_yta,
                                                beta_yt=beta_yt, beta_mr=beta_mr, beta_m0a=beta_m0a,
					        beta_mnra=beta_mnra,
                                                frac_treat=frac_treat, miss_type="MCAR", miss_prob=miss_prob,
 					        beta_ml=beta_ml, beta_mla=beta_mla)}
      
      if (miss_type=="MAR"){yt = induce.missYt(nperson=nperson,t=time, yt=yt,
                                               wide.df=wide.dat, alpha_m=alpha_m, beta_m0=beta_m0, beta_ma=beta_ma,
                                               beta_mt=beta_mt, beta_mnr=beta_mnr, beta_yta=beta_yta,
                                               beta_yt=beta_yt, beta_mr=beta_mr, beta_m0a=beta_m0a,
					       beta_mnra=beta_mnra,
                                               frac_treat=frac_treat, miss_type="MAR", miss_prob=miss_prob,
 					       beta_ml=beta_ml, beta_mla=beta_mla)}
      
      if (miss_type=="MNAR"){yt = induce.missYt(nperson=nperson,t=time, yt=yt,
                                                wide.df=wide.dat, alpha_m=alpha_m, beta_m0=beta_m0, beta_ma=beta_ma,
                                                beta_mt=beta_mt, beta_mnr=beta_mnr, beta_yta=beta_yta,
                                                beta_yt=beta_yt, beta_mr=beta_mr, beta_m0a=beta_m0a,
					        beta_mnra=beta_mnra,
                                                frac_treat=frac_treat, miss_type="MNAR", miss_prob=miss_prob,
 					        beta_ml=beta_ml, beta_mla=beta_mla)}
      wide.dat[,t.index] = yt
    }
  }
  
  # Calculate final outcome 
  wide.dat$y_avg = rowMeans(wide.dat[,which(names(wide.dat)=="y21"):which(names(wide.dat)=="y24")],na.rm=TRUE) #Average y21,y22,y23,y24
  
  # Average the run-in periods
  wide.dat$y0 = rowMeans(cbind(wide.dat$ym1,wide.dat$y0),na.rm=TRUE) #Averaged the 2 run-ins (remove NAs)
  wide.dat$ym1 = NULL 

 
  #Turn wide data into long data
  long.d = data.frame(wide.dat %>% pivot_longer(cols=c("y0","y1","y2","y3","y4","y5","y6",
                                                       "y7","y8","y9","y10","y11","y12",
                                                       "y13","y14","y15","y16","y17","y18",
                                                       "y19","y20","y21","y22","y23","y24"),
                                       names_to= c("time"), values_to = c("y")))

  long.d$time = rep(0:24,nperson)
  long.d$a = as.numeric(as.character(long.d$a))
  long.d$nr0 = as.numeric(as.character(long.d$nr0))
  long.d$nr1 = as.numeric(as.character(long.d$nr1))
 
 # lmm2data=data.frame(id=long.d$id,ba=long.d$ba,a=,b1=b1lmm,b0=b0lmm,nr1=nr1lmm,nr0=nr0lmm,y=ylmm,time=timelmm)
  long.d$a1=long.d$a*(long.d$time==1)
  long.d$a2=long.d$a*(long.d$time==2)
  long.d$a3=long.d$a*(long.d$time==3)
  long.d$a4=long.d$a*(long.d$time==4)
  long.d$a5=long.d$a*(long.d$time==5)
  long.d$a6=long.d$a*(long.d$time==6)
  long.d$a7=long.d$a*(long.d$time==7)
  long.d$a8=long.d$a*(long.d$time==8)
  long.d$a9=long.d$a*(long.d$time==9)
  long.d$a10=long.d$a*(long.d$time==10)
  long.d$a11=long.d$a*(long.d$time==11)
  long.d$a12=long.d$a*(long.d$time==12)
  long.d$a13=long.d$a*(long.d$time==13)
  long.d$a14=long.d$a*(long.d$time==14)
  long.d$a15=long.d$a*(long.d$time==15)
  long.d$a16=long.d$a*(long.d$time==16)
  long.d$a17=long.d$a*(long.d$time==17)
  long.d$a18=long.d$a*(long.d$time==18)
  long.d$a19=long.d$a*(long.d$time==19)
  long.d$a20=long.d$a*(long.d$time==20)
  long.d$a21=long.d$a*(long.d$time==21)
  long.d$a22=long.d$a*(long.d$time==22)
  long.d$a23=long.d$a*(long.d$time==23)
  long.d$a24=long.d$a*(long.d$time==24)
  long.d$b113=long.d$b1*(long.d$time==13)
  long.d$b114=long.d$b1*(long.d$time==14)
  long.d$b115=long.d$b1*(long.d$time==15)
  long.d$b116=long.d$b1*(long.d$time==16)
  long.d$b117=long.d$b1*(long.d$time==17)
  long.d$b118=long.d$b1*(long.d$time==18)
  long.d$b119=long.d$b1*(long.d$time==19)
  long.d$b120=long.d$b1*(long.d$time==20)
  long.d$b121=long.d$b1*(long.d$time==21)
  long.d$b122=long.d$b1*(long.d$time==22)
  long.d$b123=long.d$b1*(long.d$time==23)
  long.d$b124=long.d$b1*(long.d$time==24)
  long.d$b013=long.d$b0*(long.d$time==13)
  long.d$b014=long.d$b0*(long.d$time==14)
  long.d$b015=long.d$b0*(long.d$time==15)
  long.d$b016=long.d$b0*(long.d$time==16)
  long.d$b017=long.d$b0*(long.d$time==17)
  long.d$b018=long.d$b0*(long.d$time==18)
  long.d$b019=long.d$b0*(long.d$time==19)
  long.d$b020=long.d$b0*(long.d$time==20)
  long.d$b021=long.d$b0*(long.d$time==21)
  long.d$b022=long.d$b0*(long.d$time==22)
  long.d$b023=long.d$b0*(long.d$time==23)
  long.d$b024=long.d$b0*(long.d$time==24)
  long.d$b1_1=long.d$b1*(long.d$time>=13 & long.d$time <= 16)
  long.d$b1_2=long.d$b1*(long.d$time>=17 & long.d$time <= 20)
  long.d$b1_3=long.d$b1*(long.d$time>=21 & long.d$time <= 24)
  long.d$b0_1=long.d$b0*(long.d$time>=13 & long.d$time <= 16)
  long.d$b0_2=long.d$b0*(long.d$time>=17 & long.d$time <= 20)
  long.d$b0_3=long.d$b0*(long.d$time>=21 & long.d$time <= 24)
  long.d$nr113=long.d$nr1*(long.d$time==13)
  long.d$nr114=long.d$nr1*(long.d$time==14)
  long.d$nr115=long.d$nr1*(long.d$time==15)
  long.d$nr116=long.d$nr1*(long.d$time==16)
  long.d$nr117=long.d$nr1*(long.d$time==17)
  long.d$nr118=long.d$nr1*(long.d$time==18)
  long.d$nr119=long.d$nr1*(long.d$time==19)
  long.d$nr120=long.d$nr1*(long.d$time==20)
  long.d$nr121=long.d$nr1*(long.d$time==21)
  long.d$nr122=long.d$nr1*(long.d$time==22)
  long.d$nr123=long.d$nr1*(long.d$time==23)
  long.d$nr124=long.d$nr1*(long.d$time==24)
  long.d$nr013=long.d$nr0*(long.d$time==13)
  long.d$nr014=long.d$nr0*(long.d$time==14)
  long.d$nr015=long.d$nr0*(long.d$time==15)
  long.d$nr016=long.d$nr0*(long.d$time==16)
  long.d$nr017=long.d$nr0*(long.d$time==17)
  long.d$nr018=long.d$nr0*(long.d$time==18)
  long.d$nr019=long.d$nr0*(long.d$time==19)
  long.d$nr020=long.d$nr0*(long.d$time==20)
  long.d$nr021=long.d$nr0*(long.d$time==21)
  long.d$nr022=long.d$nr0*(long.d$time==22)
  long.d$nr023=long.d$nr0*(long.d$time==23)
  long.d$nr024=long.d$nr0*(long.d$time==24)
  long.d$nr1_1=long.d$nr1*(long.d$time>=13 & long.d$time <= 16)
  long.d$nr1_2=long.d$nr1*(long.d$time>=17 & long.d$time <= 20)
  long.d$nr1_3=long.d$nr1*(long.d$time>=21 & long.d$time <= 24)
  long.d$nr0_1=long.d$nr0*(long.d$time>=13 & long.d$time <= 16)
  long.d$nr0_2=long.d$nr0*(long.d$time>=17 & long.d$time <= 20)
  long.d$nr0_3=long.d$nr0*(long.d$time>=21 & long.d$time <= 24)
  long.d$runin=as.numeric(long.d$time==0)
  long.d$first_half=as.numeric(long.d$time <= 12 & long.d$time > 0)
  long.d$time_1st_half=long.d$time/12*(long.d$time <= 12)
  long.d$time2_1st_half=long.d$time_1st_half**2
  long.d$time3_1st_half=long.d$time_1st_half**3
  long.d$second_half=as.numeric(long.d$time > 12)
  long.d$time_2nd_half=long.d$time/12*(long.d$time > 12)
  long.d$time2_2nd_half=long.d$time_2nd_half**2
  long.d$time3_2nd_half=long.d$time_2nd_half**3
  long.d$time0 = as.numeric(long.d$time > 0)
  long.d$time1 = long.d$time/12
  long.d$time2 = long.d$time1^2
  long.d$time3 = long.d$time1^3
  long.d$time_period1 =(long.d$time<= 4)
  long.d$time_period2 =((long.d$time > 4) & (long.d$time<= 8))
  long.d$time_period3 =((long.d$time > 8) & (long.d$time<= 12))
  long.d$time_period4 =((long.d$time > 12) & (long.d$time<= 16))
  long.d$time_period5 =((long.d$time > 16) & (long.d$time<= 20))
  long.d$time_period6 =((long.d$time > 20) & (long.d$time<= 24))
  long.d$time_period21 =((long.d$time > 20) & (long.d$time<= 21))
  long.d$time_period22 =((long.d$time > 21) & (long.d$time<= 22))
  long.d$time_period23 =((long.d$time > 22) & (long.d$time<= 23))
  long.d$time_period24 =((long.d$time > 23) & (long.d$time<= 24))
  
  
  # Change the variable types 
  wide.dat$a = as.factor(wide.dat$a)
  wide.dat$nr0 = as.factor(wide.dat$nr0)
  wide.dat$nr1 = as.factor(wide.dat$nr1)
  
  long.d$a=as.factor(long.d$a)
  long.d$nr1=as.factor(long.d$nr1)
  long.d$nr0=as.factor(long.d$nr0)
  long.d$ftime=as.factor(long.d$time)

#  cat('---------------------------------------------','\n')
#  cat('In gen.trial.data, final wide.dat =','\n')
#  print(wide.dat[1:30,])
#  cat('Number of subjects in wide.dat=',length(wide.dat$id),'\n')
#  cat('---------------------------------------------','\n')
#  cat('In gen.trial.data, final long.d =','\n')
#  print(long.d[1:30,])
#  cat('Number of subjects in long.d=',length(long.d$id),'\n')

  
  #return long and wide data 
  dats = list(wide.dat, long.d)
  return(dats)
}


#-------------------------------------------------------------------------------
# Function to generate data for simulation
# Uses spatial correlation structure

#Inputs: true parameters and other sim parameters 

#Output: wide and long data frames of generated data for that rep
#-------------------------------------------------------------------------------

gen.data = function(seed, alpha, beta_age, beta_ri, beta_a, beta_1b, beta_0b, rho, gam,
                    nperson, frac_treat, miss_type, miss_prob, alpha_m, 
                    beta_m0, beta_ma, beta_mt, beta_mnr,
                    beta_mr, beta_yt, beta_yta, beta_m0a, beta_mnra,
		    z975, minage, maxagedel, slope_sd){

#  cat('In gen.data slope_sd=',slope_sd,'\n')
  
  set.seed(seed)
  #Generate everyone's baseline ages
  ba=round(runif(nperson,min=minage,max=minage+maxagedel),digits=0)
  
  #Generate everyone's treatment assignment 
  a = round(rbinom(nperson,1,prob=.5), digits = 0)
  
  #Define correlation structure and determine random variance to add to expected values
  mu=rep(0,times=26)
  sigma=rep(1,times=26**2)
  dim(sigma)=c(26,26)
  ii=1
  while (ii <= 26) {
    jj=1
    while (jj <= 26) {
      if (ii != jj) {sigma[ii,jj]=exp(-1*abs(ii-jj)/rho)}
      jj=jj+1
    }
    ii=ii+1
  }
  # Calculate error terms for Ys
  z=rmvnorm(nperson,mu,sigma)
  
#  cat('In gen.data initialize wide.data','\n')
  #Create dataframe of simulated yt values from weeks -1 to 12 for all participants 
  wide.dat = data.frame(id=1:nperson,a=a,ba=ba)
  
  for (t in -1:12){ #Will code it to parsapply later to parallelize loop
    yt = Gen.yt(t,z,gam,alpha,beta_age,ba,beta_ri,beta_a,a,slope_sd,nperson,beta_1b,beta_0b,b=wide.dat$b) 
    wide.dat = cbind(wide.dat,yt)
  }
  names(wide.dat) = c("id","a","ba","ym1","y0","y1","y2","y3","y4","y5","y6","y7","y8","y9","y10","y11","y12")
  
  #Induce missingness in first stage (skip below if doing full data analysis)
  if (miss_type!= "NONE"){
    for (time in 1:12){ #will parallelize this later
      
      t.index = which(names(wide.dat)==paste("y",time,sep="")) #find the column where yt is in the wide data frame
      yt = wide.dat[,t.index] #extract the yt vector (everyone's y values at time t)
      
      if (miss_type=="MCAR"){yt = induce.missYt(nperson=nperson,t=time,yt=yt,
                                                wide.df=wide.dat, alpha_m=alpha_m, beta_m0=beta_m0, beta_ma=beta_ma,
                                                beta_mt=beta_mt, beta_mnr=beta_mnr, beta_yta=beta_yta,
                                                beta_yt=beta_yt, beta_mr=beta_mr, beta_m0a=beta_m0a,
					        beta_mnra=beta_mnra,
                                                frac_treat=frac_treat, miss_type="MCAR", miss_prob=miss_prob,
 					        beta_ml=beta_ml, beta_mla=beta_mla)}
      
      if (miss_type=="MAR"){yt = induce.missYt(nperson=nperson,t=time,yt=yt,
                                               wide.df=wide.dat, alpha_m=alpha_m, beta_m0=beta_m0, beta_ma=beta_ma,
                                               beta_mt=beta_mt, beta_mnr=beta_mnr, beta_yta=beta_yta,
                                               beta_yt=beta_yt, beta_mr=beta_mr, beta_m0a=beta_m0a,
					       beta_mnra=beta_mnra,
                                               frac_treat=frac_treat, miss_type="MAR", miss_prob=miss_prob,
 					       beta_ml=beta_ml, beta_mla=beta_mla)}
      
      if (miss_type=="MNAR"){yt = induce.missYt(nperson=nperson,t=time,yt=yt,
                                                wide.df=wide.dat, alpha_m=alpha_m, beta_m0=beta_m0, beta_ma=beta_ma,
                                                beta_mt=beta_mt, beta_mnr=beta_mnr, beta_yta=beta_yta,
                                                beta_yt=beta_yt, beta_mr=beta_mr, beta_m0a=beta_m0a,
					        beta_mnra=beta_mnra,
                                                frac_treat=frac_treat,miss_type="MNAR", miss_prob=miss_prob,
 					        beta_ml=beta_ml, beta_mla=beta_mla)}
      wide.dat[,t.index] = yt
    }
  }
  #NOTE: I set up this function so we could also have different missingness mechanisms at different times. Ex: miss_type could also be a vector 
  #where each element in the vector is the missingness mechanism for each time-point (miss_type[t]; it would be a 24 element vector for the 24 weeks).
  
#  cat('In gen.data initialize nr etc','\n')

  # Determine response status and compute nr1,nr0,y_S1avg (average of wks 9-12)
  #Initialize
  wide.dat$nr = rep(0,nperson)  #nr =I(non-responder)
  wide.dat$nr0 = rep(0,nperson) #nr0 = I(non-responder)*I(a=0) 
  wide.dat$nr1 = rep(0,nperson) #nr1 = I(non-responder)*I(a=1) 
  wide.dat$b = rep(0,nperson)   #b = 0, -1 or 1
  wide.dat$b1 = rep(0,nperson)  #b1 = b*I(a=1)
  wide.dat$b0 = rep(0,nperson)  #b2 = b*I(a=0) 
  
  wide.dat$y_S1avg = rowMeans(wide.dat[,which(names(wide.dat)=="y9"):which(names(wide.dat)=="y11")],na.rm=TRUE) #Take mean of observed y9..y12 for each person (remove NAs)
  wide.dat$nr[is.na(wide.dat$y_S1avg)| wide.dat$y_S1avg<10000] = 1 #avg is less than 10000 steps OR all 4 weeks are missing
  wide.dat$nr0[wide.dat$nr==1 & wide.dat$a==0] = 1 #0 otherwise bc vector is initialized as 0's
  wide.dat$nr1[wide.dat$nr==1 & wide.dat$a==1] = 1 #0 otherwise bc vector is initialized as 0's
  
  #Number of non-responders overall and in each first stage arm 
  n_nr = sum(wide.dat$nr) # sums of 1s (# of non-responders)
  n_nr1 = sum(wide.dat$nr1)
  n_nr0 = sum(wide.dat$nr0)
  
  #Determine 2nd stage treatment arm for non-responders and calculate b, b1, and b0
  wide.dat$b[wide.dat$nr==1] = (2*rbinom(n_nr,1,.5))-1 #b=-1or1 for the non-responders & 0 for responders (since vector is initialized to 0)
  
  #b1 and b0
  wide.dat$b1[wide.dat$a==1] = wide.dat$b[wide.dat$a==1] #otherwise 0 (bc b was a vector initialized with all 0s)
  wide.dat$b0[wide.dat$a==0] = wide.dat$b[wide.dat$a==0] #otherwise 0 
  
  #Generate Y13-24 and add to dataset
  for (t in 13:24){
    yt = Gen.yt(t,z,gam,alpha,beta_age,ba,beta_ri,beta_a,a,slope_sd,nperson,beta_1b,beta_0b,b=wide.dat$b) 
    wide.dat = cbind(wide.dat,yt)
  }
  names(wide.dat) = c(names(wide.dat)[1:24],"y13","y14","y15","y16","y17","y18","y19","y20","y21","y22","y23","y24") #24 variables in dataset before adding yts
  #Note: names(wide.dat)[1:24] are the names of the columns before y13-y24 columns
  
  #Induce missingness in 2nd stage (skip below if doing full data analysis)
  full.dat = wide.dat #For MNAR: need y21 to 24 to be not NA, otherwise we cannot compute the prob of missingness based on y21-y24
  if (miss_type != "NONE"){
    for (time in 13:24){ #will parallelize this later
      
      t.index = which(names(wide.dat)==paste("y",time,sep="")) #find the column where yt is in the wide data
      yt = wide.dat[,t.index] #extract the yt vector (everyone's y values at time t)
      
      if (miss_type=="MCAR"){yt = induce.missYt(nperson=nperson, t=time,yt=yt,
                                                wide.df=wide.dat, alpha_m=alpha_m, beta_m0=beta_m0, beta_ma=beta_ma,
                                                beta_mt=beta_mt, beta_mnr=beta_mnr, beta_yta=beta_yta,
                                                beta_yt=beta_yt, beta_mr=beta_mr, beta_m0a=beta_m0a,
					        beta_mnra=beta_mnra,
                                                frac_treat=frac_treat, miss_type="MCAR", miss_prob=miss_prob,
 					        beta_ml=beta_ml, beta_mla=beta_mla)}
      
      if (miss_type=="MAR"){yt = induce.missYt(nperson=nperson,t=time, yt=yt,
                                               wide.df=wide.dat, alpha_m=alpha_m, beta_m0=beta_m0, beta_ma=beta_ma,
                                               beta_mt=beta_mt, beta_mnr=beta_mnr, beta_yta=beta_yta,
                                               beta_yt=beta_yt, beta_mr=beta_mr, beta_m0a=beta_m0a,
					       beta_mnra=beta_mnra,
                                               frac_treat=frac_treat, miss_type="MAR", miss_prob=miss_prob,
 					       beta_ml=beta_ml, beta_mla=beta_mla)}
      
      if (miss_type=="MNAR"){yt = induce.missYt(nperson=nperson,t=time, yt=yt,
                                                wide.df=wide.dat, alpha_m=alpha_m, beta_m0=beta_m0, beta_ma=beta_ma,
                                                beta_mt=beta_mt, beta_mnr=beta_mnr, beta_yta=beta_yta,
                                                beta_yt=beta_yt, beta_mr=beta_mr, beta_m0a=beta_m0a,
					        beta_mnra=beta_mnra,
                                                frac_treat=frac_treat, miss_type="MNAR", miss_prob=miss_prob,
 					        beta_ml=beta_ml, beta_mla=beta_mla)}
      wide.dat[,t.index] = yt
    }
  }
  
  # Calculate final outcome 
  wide.dat$y_avg = rowMeans(wide.dat[,which(names(wide.dat)=="y21"):which(names(wide.dat)=="y24")],na.rm=TRUE) #Average y21,y22,y23,y24
  
  # Average the run-in periods
  wide.dat$y0 = (wide.dat$ym1 + wide.dat$y0)/2 #Averaged the 2 run-ins 
  wide.dat$ym1 = NULL 
 
#  cat('In gen.data create long.d','\n')
#  cat('In gen.data wide.dat=','\n')
#  print(wide.dat[1:3,])

  #Turn wide data into long data
  long.d = data.frame(wide.dat %>% pivot_longer(cols=c("y0","y1","y2","y3","y4","y5","y6",
                                                       "y7","y8","y9","y10","y11","y12",
                                                       "y13","y14","y15","y16","y17","y18",
                                                       "y19","y20","y21","y22","y23","y24"),
                                       names_to= c("time"), values_to = c("y")))

  long.d$time = rep(0:24,nperson)
  long.d$a = as.numeric(as.character(long.d$a))
  long.d$nr0 = as.numeric(as.character(long.d$nr0))
  long.d$nr1 = as.numeric(as.character(long.d$nr1))
 
 # lmm2data=data.frame(id=long.d$id,ba=long.d$ba,a=,b1=b1lmm,b0=b0lmm,nr1=nr1lmm,nr0=nr0lmm,y=ylmm,time=timelmm)
  long.d$a1=long.d$a*(long.d$time==1)
  long.d$a2=long.d$a*(long.d$time==2)
  long.d$a3=long.d$a*(long.d$time==3)
  long.d$a4=long.d$a*(long.d$time==4)
  long.d$a5=long.d$a*(long.d$time==5)
  long.d$a6=long.d$a*(long.d$time==6)
  long.d$a7=long.d$a*(long.d$time==7)
  long.d$a8=long.d$a*(long.d$time==8)
  long.d$a9=long.d$a*(long.d$time==9)
  long.d$a10=long.d$a*(long.d$time==10)
  long.d$a11=long.d$a*(long.d$time==11)
  long.d$a12=long.d$a*(long.d$time==12)
  long.d$a13=long.d$a*(long.d$time==13)
  long.d$a14=long.d$a*(long.d$time==14)
  long.d$a15=long.d$a*(long.d$time==15)
  long.d$a16=long.d$a*(long.d$time==16)
  long.d$a17=long.d$a*(long.d$time==17)
  long.d$a18=long.d$a*(long.d$time==18)
  long.d$a19=long.d$a*(long.d$time==19)
  long.d$a20=long.d$a*(long.d$time==20)
  long.d$a21=long.d$a*(long.d$time==21)
  long.d$a22=long.d$a*(long.d$time==22)
  long.d$a23=long.d$a*(long.d$time==23)
  long.d$a24=long.d$a*(long.d$time==24)
  long.d$b113=long.d$b1*(long.d$time==13)
  long.d$b114=long.d$b1*(long.d$time==14)
  long.d$b115=long.d$b1*(long.d$time==15)
  long.d$b116=long.d$b1*(long.d$time==16)
  long.d$b117=long.d$b1*(long.d$time==17)
  long.d$b118=long.d$b1*(long.d$time==18)
  long.d$b119=long.d$b1*(long.d$time==19)
  long.d$b120=long.d$b1*(long.d$time==20)
  long.d$b121=long.d$b1*(long.d$time==21)
  long.d$b122=long.d$b1*(long.d$time==22)
  long.d$b123=long.d$b1*(long.d$time==23)
  long.d$b124=long.d$b1*(long.d$time==24)
  long.d$b013=long.d$b0*(long.d$time==13)
  long.d$b014=long.d$b0*(long.d$time==14)
  long.d$b015=long.d$b0*(long.d$time==15)
  long.d$b016=long.d$b0*(long.d$time==16)
  long.d$b017=long.d$b0*(long.d$time==17)
  long.d$b018=long.d$b0*(long.d$time==18)
  long.d$b019=long.d$b0*(long.d$time==19)
  long.d$b020=long.d$b0*(long.d$time==20)
  long.d$b021=long.d$b0*(long.d$time==21)
  long.d$b022=long.d$b0*(long.d$time==22)
  long.d$b023=long.d$b0*(long.d$time==23)
  long.d$b024=long.d$b0*(long.d$time==24)
  long.d$nr113=long.d$nr1*(long.d$time==13)
  long.d$nr114=long.d$nr1*(long.d$time==14)
  long.d$nr115=long.d$nr1*(long.d$time==15)
  long.d$nr116=long.d$nr1*(long.d$time==16)
  long.d$nr117=long.d$nr1*(long.d$time==17)
  long.d$nr118=long.d$nr1*(long.d$time==18)
  long.d$nr119=long.d$nr1*(long.d$time==19)
  long.d$nr120=long.d$nr1*(long.d$time==20)
  long.d$nr121=long.d$nr1*(long.d$time==21)
  long.d$nr122=long.d$nr1*(long.d$time==22)
  long.d$nr123=long.d$nr1*(long.d$time==23)
  long.d$nr124=long.d$nr1*(long.d$time==24)
  long.d$nr013=long.d$nr0*(long.d$time==13)
  long.d$nr014=long.d$nr0*(long.d$time==14)
  long.d$nr015=long.d$nr0*(long.d$time==15)
  long.d$nr016=long.d$nr0*(long.d$time==16)
  long.d$nr017=long.d$nr0*(long.d$time==17)
  long.d$nr018=long.d$nr0*(long.d$time==18)
  long.d$nr019=long.d$nr0*(long.d$time==19)
  long.d$nr020=long.d$nr0*(long.d$time==20)
  long.d$nr021=long.d$nr0*(long.d$time==21)
  long.d$nr022=long.d$nr0*(long.d$time==22)
  long.d$nr023=long.d$nr0*(long.d$time==23)
  long.d$nr024=long.d$nr0*(long.d$time==24)
  long.d$runin=as.numeric(long.d$time==0)
  long.d$first_half=as.numeric(long.d$time <= 12 & long.d$time > 0)
  long.d$time_1st_half=long.d$time/12*(long.d$time <= 12)
  long.d$time2_1st_half=long.d$time_1st_half**2
  long.d$time3_1st_half=long.d$time_1st_half**3
  long.d$second_half=as.numeric(long.d$time > 12)
  long.d$time_2nd_half=long.d$time/12*(long.d$time > 12)
  long.d$time2_2nd_half=long.d$time_2nd_half**2
  long.d$time3_2nd_half=long.d$time_2nd_half**3
  long.d$time0 = as.numeric(long.d$time > 0)
  long.d$time1 = long.d$time/12
  long.d$time2 = long.d$time1^2
  long.d$time3 = long.d$time1^3
  long.d$time_period1 =(long.d$time<= 4)
  long.d$time_period2 =((long.d$time > 4) & (long.d$time<= 8))
  long.d$time_period3 =((long.d$time > 8) & (long.d$time<= 12))
  long.d$time_period4 =((long.d$time > 12) & (long.d$time<= 16))
  long.d$time_period5 =((long.d$time > 16) & (long.d$time<= 20))
  long.d$time_period6 =((long.d$time > 20) & (long.d$time<= 24))
  long.d$time_period21 =((long.d$time > 20) & (long.d$time<= 21))
  long.d$time_period22 =((long.d$time > 21) & (long.d$time<= 22))
  long.d$time_period23 =((long.d$time > 22) & (long.d$time<= 23))
  long.d$time_period24 =((long.d$time > 23) & (long.d$time<= 24))
  
#  cat('In gen.data create wide.dat','\n')
  
  # Change the variable types 
  wide.dat$a = as.factor(wide.dat$a)
  wide.dat$nr0 = as.factor(wide.dat$nr0)
  wide.dat$nr1 = as.factor(wide.dat$nr1)
  
  long.d$a=as.factor(long.d$a)
  long.d$nr1=as.factor(long.d$nr1)
  long.d$nr0=as.factor(long.d$nr0)
  long.d$ftime=as.factor(long.d$time)

#  cat('In gen.data create dats','\n')
#  cat('In gen.data long.dat=','\n')
#  print(long.dat[1:3,])
  
  #return long and wide data 
  dats = list(wide.dat, long.d)
  return(dats)
}


#-------------------------------------------------------------------------------
# Function to get MSE, do hypothesis testing, coverage probability etc.

#Inputs: truth (value), trtcoef(value), SE (bootstrap or model SE) and zstar (critical value)

#Output: 3 element vector of MSE, Coverage Prob (binary) and Rejection (binary) 
#-------------------------------------------------------------------------------
RMSE_CovP_Rej = function(truth, trtcoef, SE, zstar){
  
  #MSE
  MSE = (trtcoef - truth)**2
  
  #Calculate coverage for 95% CI
  CovP = ifelse(truth >= trtcoef-1.96*SE & truth <= trtcoef+1.96*SE, 1, 0) 
  
  #Test H_0
  z= abs(trtcoef)/SE 
  Rej = ifelse(z >= zstar,1,0) 
  
  #Vector of MSE, CovP and Reg
  vec = c(sqrt(MSE),CovP,Rej) #sqrt(MSE) because we are interested in RMSE
  
  return(vec)
}


#NOTE: The main code does not use the below functions anymore
#-------------------------------------------------------------------------------
# Functions to get contrasts and SE - for LMM and LM models

#Inputs: fit_dat (data used to fit model)

#Output: 2 element vector of contrast value and SE
#-------------------------------------------------------------------------------

#-------------------------------------------------------------------------------
#
# Function to fit IMP Model 
#
#-------------------------------------------------------------------------------
IMP = function(fit_dat){
  
#  cat('fit_dat=','\n')
#  print(fit_dat[1:10,])

  #NOTE: Changed order of coefficients so it is consistent with the imputation model fit needed. I put the timing coefficients at the end 
  # because in the imputation function, I get the design matrix from the long data frame 
  # (and the timing coefficients are the last columns in the data frame) 

  fit=lmer(y~0+ba+a1+a2+a3+a4+a5+a6+a7+a8+a9+a10+a11+a12+a13+a14+a15+a16+a17+a18+a19+a20+a21+a22+a23+a24+
             b113+b114+b115+b116+b117+b118+b119+b120+b121+b122+b123+b124+
             b013+b014+b015+b016+b017+b018+b019+b020+b021+b022+b023+b024+
             nr113+nr114+nr115+nr116+nr117+nr118+nr119+nr120+nr121+nr122+nr123+nr124+
             nr013+nr014+nr015+nr016+nr017+nr018+nr019+nr020+nr021+nr022+nr023+nr024+
             runin+time0+time1+time2+time3+
             (time1 | id), control=lmerControl(check.nobs.vs.nRE="ignore"), data=fit_dat)
  return(fit)
}

#-------------------------------------------------------------------------------
#
# Function to fit LMM
#
#-------------------------------------------------------------------------------
LMM_contrasts = function(fit_dat){
  
#  cat('fit_dat=','\n')
#  print(fit_dat[1:10,])

  #NOTE: Changed order of coefficients so it is consistent with the imputation model fit needed. I put the timing coefficients at the end 
  # because in the imputation function, I get the design matrix from the long data frame 
  # (and the timing coefficients are the last columns in the data frame) 

  fit=try(lme(y~0+ba+a1+a2+a3+a4+a5+a6+a7+a8+a9+a10+a11+a12+a13+a14+a15+a16+a17+a18+a19+a20+a21+a22+a23+a24+
             runin+time0+time1+time2+time3,
             random=~ 1 + time1 | id,data=fit_dat,correlation=corAR1(0,form=~as.integer(time) | id),
             control=lmeControl(returnObject=TRUE),
             na.action=na.omit))
  names.fixed=c("ba","a1","a2","a3","a4","a5","a6","a7","a8","a9",
                "a10","a11","a12","a13","a14","a15","a16","a17","a18","a19",
                "a20","a21","a22","a23","a24",
                "runin","time0","time1",
                "time2","time3")
  if (class(fit)=="try-error") {
    cat('try-error, trying quadratic time model','\n')
    fit=try(lme(y~0+ba+a1+a2+a3+a4+a5+a6+a7+a8+a9+a10+a11+a12+a13+a14+a15+a16+a17+a18+a19+a20+a21+a22+a23+a24+
             runin+time0+time1+time2,
             random=~ 1 + time1 | id,data=fit_dat,correlation=corAR1(0,form=~as.integer(time) | id),
             control=lmeControl(returnObject=TRUE),
             na.action=na.omit))
    names.fixed=c("ba","a1","a2","a3","a4","a5","a6","a7","a8","a9",
                "a10","a11","a12","a13","a14","a15","a16","a17","a18","a19",
                "a20","a21","a22","a23","a24",
                "runin","time0","time1",
                "time2")
  }
  if (class(fit)=="try-error") {
    cat('try-error, trying linear time model','\n')
    fit=try(lme(y~0+ba+a1+a2+a3+a4+a5+a6+a7+a8+a9+a10+a11+a12+a13+a14+a15+a16+a17+a18+a19+a20+a21+a22+a23+a24+
             runin+time0+time1,
             random=~ 1 + time1 | id,data=fit_dat,correlation=corAR1(0,form=~as.integer(time) | id),
             control=lmeControl(returnObject=TRUE),
             na.action=na.omit))
    names.fixed=c("ba","a1","a2","a3","a4","a5","a6","a7","a8","a9",
                "a10","a11","a12","a13","a14","a15","a16","a17","a18","a19",
                "a20","a21","a22","a23","a24",
                "runin","time0","time1"
                )
  }
  if (class(fit)=="try-error") {
    cat('try-error, trying intercept random effects only','\n')
    fit=try(lme(y~0+ba+a1+a2+a3+a4+a5+a6+a7+a8+a9+a10+a11+a12+a13+a14+a15+a16+a17+a18+a19+a20+a21+a22+a23+a24+
             runin+time0+time1,
             random=~ 1 | id,data=fit_dat,correlation=corAR1(0,form=~as.integer(time) | id),
             control=lmeControl(returnObject=TRUE),
             na.action=na.omit))
    names.fixed=c("ba","a1","a2","a3","a4","a5","a6","a7","a8","a9",
                "a10","a11","a12","a13","a14","a15","a16","a17","a18","a19",
                "a20","a21","a22","a23","a24",
                "runin","time0","time1"
                )
  }
  
#  fit=lme(y~0+ba+a1+a2+a3+a4+a5+a6+a7+a8+a9+a10+a11+a12+a13+a14+a15+a16+a17+a18+a19+a20+a21+a22+a23+a24+
#             runin+time0+time1+time2+time3,
#             random=~ 1 + time1 | id, data=fit_dat, correlation=corAR1(), na.action=na.omit)
#  fit=lmer(y~0+ba+a1+a2+a3+a4+a5+a6+a7+a8+a9+a10+a11+a12+a13+a14+a15+a16+a17+a18+a19+a20+a21+a22+a23+a24+
#             runin+time0+time1+time2+time3+
#             (time1 + time_period1 + time_period2 + time_period3 + time_period4 + time_period5 + time_period6 | id), control=lmerControl(check.nobs.vs.nRE="ignore"), data=fit_dat)
#  fit=lmer(y~0+ba+a1+a2+a3+a4+a5+a6+a7+a8+a9+a10+a11+a12+a13+a14+a15+a16+a17+a18+a19+a20+a21+a22+a23+a24+
#             runin+time0+time1+time2+time3+
#             (time1 + time2 | id), control=lmerControl(check.nobs.vs.nRE="ignore"), data=fit_dat)
#  fit=lmer(y~0+ba+a1+a2+a3+a4+a5+a6+a7+a8+a9+a10+a11+a12+a13+a14+a15+a16+a17+a18+a19+a20+a21+a22+a23+a24+
#             runin+first_half+time_1st_half+time2_1st_half+time3_1st_half+
#             second_half+time_2nd_half+time2_2nd_half+time3_2nd_half+
#             (time1 + time2 | id), control=lmerControl(check.nobs.vs.nRE="ignore"), data=fit_dat)
#  fit=lmer(y~0+ba+a1+a2+a3+a4+a5+a6+a7+a8+a9+a10+a11+a12+a13+a14+a15+a16+a17+a18+a19+a20+a21+a22+a23+a24+
#             b113+b114+b115+b116+b117+b118+b119+b120+b121+b122+b123+b124+
#             b013+b014+b015+b016+b017+b018+b019+b020+b021+b022+b023+b024+
#             nr113+nr114+nr115+nr116+nr117+nr118+nr119+nr120+nr121+nr122+nr123+nr124+
#             nr013+nr014+nr015+nr016+nr017+nr018+nr019+nr020+nr021+nr022+nr023+nr024+
#             runin+first_half+time_1st_half+time2_1st_half+time3_1st_half+
#             second_half+time_2nd_half+time2_2nd_half+time3_2nd_half+
#             (time1 + time2 | id), control=lmerControl(check.nobs.vs.nRE="ignore"), data=fit_dat)
#  fit=lmer(y~0+ba+a1+a2+a3+a4+a5+a6+a7+a8+a9+a10+a11+a12+a13+a14+a15+a16+a17+a18+a19+a20+a21+a22+a23+a24+
#             b113+b114+b115+b116+b117+b118+b119+b120+b121+b122+b123+b124+
#             b013+b014+b015+b016+b017+b018+b019+b020+b021+b022+b023+b024+
#             nr113+nr114+nr115+nr116+nr117+nr118+nr119+nr120+nr121+nr122+nr123+nr124+
#            nr013+nr014+nr015+nr016+nr017+nr018+nr019+nr020+nr021+nr022+nr023+nr024+
#             runin+time0+time1+time2+time3+
#             (time1 + time2 | id), control=lmerControl(check.nobs.vs.nRE="ignore"), data=fit_dat)
#  fit=lmer(y~0+ba+a1+a2+a3+a4+a5+a6+a7+a8+a9+a10+a11+a12+a13+a14+a15+a16+a17+a18+a19+a20+a21+a22+a23+a24+
#             b1_1+b1_2+b1_3+
#             b0_1+b0_2+b0_3+
#             nr1_1+nr1_2+nr1_3+
#             nr0_1+nr0_2+nr0_3+
#             runin+first_half+time_1st_half+time2_1st_half+time3_1st_half+second_half+time_2nd_half+time2_2nd_half+time3_2nd_half+
#             (time1 + time2 | id), control=lmerControl(check.nobs.vs.nRE="ignore"), data=fit_dat)

#  cat('LMM fit=','\n')
#  print(fit)

  #--------------------------------
  # TEST FOR MAIN EFFECT OF A - LMM
  #--------------------------------
  #Changed the order of the variables 
#  names.fixed=c("ba","a1","a2","a3","a4","a5","a6","a7","a8","a9",
#                "a10","a11","a12","a13","a14","a15","a16","a17","a18","a19",
#                "a20","a21","a22","a23","a24",
#                "runin","time0","time1",
#                "time2","time3")
#  names.fixed=c("ba","a1","a2","a3","a4","a5","a6","a7","a8","a9",
#                "a10","a11","a12","a13","a14","a15","a16","a17","a18","a19",
#                "a20","a21","a22","a23","a24",
#                "runin","first_half","time_1st_half","time2_1st_half",
#                "time3_1st_half","second_half","time_2nd_half","time2_2nd_half",
#                "time3_2nd_half")
#  names.fixed=c("ba","a1","a2","a3","a4","a5","a6","a7","a8","a9",
#                "a10","a11","a12","a13","a14","a15","a16","a17","a18","a19",
#                "a20","a21","a22","a23","a24","b113","b114","b115","b116","b117",
#                "b118","b119","b120","b121","b122","b123","b124","b013","b014",
#                "b015","b016","b017","b018","b019","b020","b021","b022","b023",
#                "b024","nr113","nr114","nr115","nr116","nr117","nr118","nr119",
#                "nr120","nr121","nr122","nr123","nr124","nr013","nr014","nr015",
#                "nr016","nr017","nr018","nr019","nr020","nr021","nr022","nr023",
#                "nr024","runin","first_half","time_1st_half","time2_1st_half",
#                "time3_1st_half","second_half","time_2nd_half","time2_2nd_half",
#                "time3_2nd_half")
#  names.fixed=c("ba","a1","a2","a3","a4","a5","a6","a7","a8","a9",
#                "a10","a11","a12","a13","a14","a15","a16","a17","a18","a19",
#                "a20","a21","a22","a23","a24","b113","b114","b115","b116","b117",
#                "b118","b119","b120","b121","b122","b123","b124","b013","b014",
#                "b015","b016","b017","b018","b019","b020","b021","b022","b023",
#                "b024","nr113","nr114","nr115","nr116","nr117","nr118","nr119",
#                "nr120","nr121","nr122","nr123","nr124","nr013","nr014","nr015",
#                "nr016","nr017","nr018","nr019","nr020","nr021","nr022","nr023",
#                "nr024","runin","time0","time1","time2",
#                "time3")
#  names.fixed=c("ba","a1","a2","a3","a4","a5","a6","a7","a8","a9",
#                "a10","a11","a12","a13","a14","a15","a16","a17","a18","a19",
#                "a20","a21","a22","a23","a24",
#                "b1_1","b1_2","b1_3",
#                "b0_1","b0_2","b0_3",
#                "nr1_1","nr1_2","nr1_3",
#                "nr0_1","nr0_2","nr0_3",
#                "runin","first_half","time_1st_half","time2_1st_half",
#                "time3_1st_half","second_half","time_2nd_half","time2_2nd_half",
#                "time3_2nd_half")
  
  z=is.element(names.fixed,names(fixef(fit)))
  coef=rep(0,times=length(names.fixed))
  coef[z==TRUE]=fixef(fit)
  
  #Trt coef 
  A_trtcoefLMM = (coef[which(names.fixed=="a21")]+coef[which(names.fixed=="a22")]
                  +coef[which(names.fixed=="a23")]+coef[which(names.fixed=="a24")])/4
  K=rep(0,times=length(names(fixef(fit)))) 
  dim(K)=c(1,length(names(fixef(fit))))
  
  #Beta_a hat 
  K[22] = 1/4
  K[23] = 1/4
  K[24] = 1/4
  K[25] = 1/4
  
  c=glht(fit,linfct=K)
  
  #Trt coef and SE
  A_se = sqrt(vcov(c)[1,1])
 
#  cat('Standard SE=',A_se,'\n')

#-----------------------------------
# KR1 Small Sample Approximation
#-----------------------------------
#  sigma=vcovAdj(fit,details=0)
#  cat('KR1 approximation to sigma=','\n')
#  print(sigma)
#  cat('typeof(sigma)=',typeof(sigma),'\n')
#  cat('dim(sigma)=',dim(sigma),'\n')
#  sigma=sigma[22:25,22:25]
#  cat('sigma submatrix=','\n')
#  print(sigma)
#  vec=c(1,1,1,1)
#  dim(vec)=c(1,4)
#  A_se_kr1=(1/4)*sqrt(vec %*% sigma %*% t(vec))
#  A_se_kr1=A_se_kr1[1,1]

#  cat('KR1 SE=',A_se_kr1,'\n')

#-----------------------------------
# Robust SE
#-----------------------------------
#  cstypes=paste0("CR",c("0","1","1p","1S","2","3"))
  cstypes=paste0("CR","2")
#  rob_se_fun=function(type) sqrt(diag(vcovCR(fit,type=type)))
#  rob_se=sapply(cstypes,rob_se_fun)
#  rob_se=try(sapply(cstypes,rob_se_fun))
  rob_se=try(sqrt(diag(vcovCR(fit,type=cstypes))))
  if(any(is.na(rob_se[22:25]))) {
#    cat('--------------------------','\n')
#    cat('try error!','\n')
#    cat('--------------------------','\n')
    rob_var0=rep(0,times=4)
    rob_var0[1]=vcov(fit)[22,22]
    rob_var0[2]=vcov(fit)[23,23]
    rob_var0[3]=vcov(fit)[24,24]
    rob_var0[4]=vcov(fit)[25,25]
  } else {
#    cat('--------------------------','\n')
#    cat('No try error!','\n')
#    cat('--------------------------','\n')
#    cat('rob_se[22:25]=','\n')
#    print(rob_se[22:25])
    rob_var0=rob_se[22:25]**2
  }

#  cat('rob_var0=','\n')
#  print(rob_var0)

  sigma=vcov(fit)
  sigma=sigma[22:25,22:25]

#  cat('sigma submatrix=','\n')
#  print(sigma)

  corr=cov2cor(sigma)
  sig=rep(0,times=16)
  dim(sig)=c(4,4)
  sig[1,1]=sqrt(rob_var0[1])
  sig[2,2]=sqrt(rob_var0[2])
  sig[3,3]=sqrt(rob_var0[3])
  sig[4,4]=sqrt(rob_var0[4])
  sigma0=(sig %*% corr) %*% sig

  vec=c(1,1,1,1)
  dim(vec)=c(1,4)
  A_se_rob=(1/4)*sqrt(vec %*% sigma0 %*% t(vec))
  A_se_rob=A_se_rob[1,1]

#  cat('Rob SE=',A_se_rob,'\n')

#  sand=sandwich(fit,bread=bread(fit,full=TRUE),meat=meat(fit,level=2))
#  mer_se=sqrt(diag(sand)[1:2])

#  cat('Various Rob SE=',rob_se,'\n')
#  cat('MerDeriv Rob SE=',mer_se,'\n')

  return(list(A_trtcoefLMM,fit,A_se,A_se_rob))
}

#-------------------------------------------------------------------------------
#
# Function to fit LM
#
#-------------------------------------------------------------------------------

LM_contrasts = function(fit_dat){
  
  #--------------------------------
  # TEST FOR MAIN EFFECT OF A - LM
  #--------------------------------

#  cat('fit_dat=','\n')
#  print(fit_dat[1:10,])
  
  #Omits the people with missing y_avg outcomes 
#  fit=lm(y_avg~a+ba+y0+b1+b0+nr1+nr0,data=fit_dat,na.action=na.omit)
  fit=lm(y_avg~a+ba+y0,data=fit_dat,na.action=na.omit)

#  cat('---------------------------------------------','\n')
#  cat('In LM_contrasts, LM fit=','\n')
#  print(summary(fit))
#  cat('---------------------------------------------','\n')
  
#  K=rep(0,times=8) #8 elements because we took out ym1
#  dim(K)=c(1,8)
  
  #Beta_a hat 
#  K[4] = 1
  
  #CONTRAST - what we used before
  # K[4]=1
  # K[7]=1-p1_hat
  # K[8]=-1*(1-p0_hat)
  
#  c=glht(fit,linfct=K)
  #z=summary(c,test=Chisqtest())
  
  #Trt coef and SE
  A_trtcoef = coef(fit)[2]
  A_se = sqrt(vcov(fit)[2,2])
  vec = c(A_trtcoef,A_se)
  return(vec)
}
